# Supplementary material for: Improved immunoassay sensitivity and specificity using single-molecule colocalization
Source: Nat Commun. 2022 Sep 12;13:5359. doi: 10.1038/s41467-022-32796-x (PMC9468026; doi:10.1038/s41467-022-32796-x)
Supplement: Supplementary file 4 — Source Data [file 41467_2022_32796_MOESM4_ESM.xlsx]

## Sheet: Figure 2b-d, SI Fig 5, 6
	folder			cAb	dAb	Colocalized	folder				cAb	dAb	Colocalized	folder
Figure 2b	c8, c10			507	0	0	c10_cAb_1	Figure 2c/d	c1,c7,c8,c9,c10, c12, c14		389	182	75	c10_300pM_1
				468	0	0	c10_cAb_1		c1,c3,c6_highNSB		434	200	106	c10_300pM_1
				472	0	0	c10_cAb_1	SI Fig 6	c1,c7,c8,c9,c10, c12, c14		404	198	98	c10_300pM_1
SI Fig 5	c8, c10			430	0	0	c10_cAb_1		c1,c3,c6_highNSB		441	174	94	c10_300pM_1
	"1": "50 nM", "highdAb":"500 nM", "highdAbx2": "800 nM"			446	0	0	c10_cAb_1				391	165	90	c10_300pM_1
				480	0	0	c10_cAb_1				447	191	104	c10_300pM_1
				457	0	0	c10_cAb_1				450	187	99	c10_300pM_1
				409	0	0	c10_cAb_1				357	160	81	c10_300pM_1
				442	0	0	c10_cAb_1				399	180	105	c10_300pM_1
				442	0	0	c10_cAb_1				364	155	92	c10_300pM_1
				407	0	0	c10_cAb_1				383	173	76	c10_300pM_1
				377	0	0	c10_cAb_1				408	159	96	c10_300pM_1
				405	0	0	c10_cAb_1				385	173	90	c10_300pM_1
				386	0	0	c10_cAb_1				421	157	85	c10_300pM_1
				527	48	2	c10_cAb_highdAb_1				395	152	97	c10_300pM_1
				509	53	2	c10_cAb_highdAb_1				364	180	100	c10_300pM_1
				530	50	1	c10_cAb_highdAb_1				371	162	92	c10_300pM_1
				488	39	2	c10_cAb_highdAb_1				359	151	81	c10_300pM_1
				511	25	2	c10_cAb_highdAb_1				352	161	98	c10_300pM_1
				526	12	1	c10_cAb_highdAb_1				379	162	92	c10_300pM_1
				508	45	1	c10_cAb_highdAb_1				371	156	80	c10_300pM_1
				545	49	3	c10_cAb_highdAb_1				380	141	83	c10_300pM_1
				520	18	1	c10_cAb_highdAb_1				367	166	96	c10_300pM_1
				480	14	0	c10_cAb_highdAb_1				390	185	98	c10_300pM_1
				505	36	1	c10_cAb_highdAb_1				412	160	105	c10_300pM_1
				457	49	0	c10_cAb_highdAb_1				397	175	94	c10_300pM_1
				523	40	0	c10_cAb_highdAb_1				391	160	91	c10_300pM_1
				571	28	0	c10_cAb_highdAb_1				426	154	98	c10_300pM_1
				544	37	3	c10_cAb_highdAb_1				405	169	90	c10_300pM_1
				603	1	0	c11_cAb_1				415	159	94	c10_300pM_1
				588	0	0	c11_cAb_1				379	158	85	c10_300pM_1
				605	0	0	c11_cAb_1				420	197	99	c10_300pM_1
				562	0	0	c11_cAb_1				460	175	98	c10_300pM_1
				559	0	0	c11_cAb_1				446	181	99	c10_300pM_1
				546	0	0	c11_cAb_1				406	185	104	c10_300pM_1
				598	0	0	c11_cAb_1				477	195	105	c10_300pM_1
				570	0	0	c11_cAb_1				469	186	98	c10_300pM_1
				564	0	0	c11_cAb_1				446	191	119	c10_300pM_1
				584	0	0	c11_cAb_1				396	183	93	c10_300pM_1
				564	0	0	c11_cAb_1				484	212	116	c10_300pM_1
				587	0	0	c11_cAb_1				484	199	108	c10_300pM_1
				575	0	0	c11_cAb_1				463	200	120	c10_300pM_1
				578	0	0	c11_cAb_1				509	202	122	c10_300pM_1
				589	0	0	c11_cAb_1				488	191	110	c10_300pM_1
				548	0	0	c12_cAb_1				456	188	100	c10_300pM_1
				548	1	0	c12_cAb_1				522	183	116	c10_300pM_1
				560	0	0	c12_cAb_1				460	204	124	c10_300pM_1
				493	1	1	c12_cAb_1				473	231	131	c10_300pM_1
				525	1	0	c12_cAb_1				502	242	134	c10_300pM_1
				476	0	0	c12_cAb_1				471	183	110	c10_300pM_1
				557	0	0	c12_cAb_1				485	201	119	c10_300pM_1
				513	0	0	c12_cAb_1				517	204	106	c10_300pM_1
				491	0	0	c12_cAb_1				472	252	138	c10_300pM_1
				481	0	0	c12_cAb_1				503	195	108	c10_300pM_1
				484	0	0	c12_cAb_1				506	183	98	c10_300pM_1
				496	0	0	c12_cAb_1				424	212	107	c10_300pM_1
				542	0	0	c12_cAb_1				457	190	97	c10_300pM_1
				525	0	0	c12_cAb_1				521	201	111	c10_300pM_1
				536	1	0	c12_cAb_1				463	213	106	c10_300pM_1
				701	1	0	c13_cAb_1				539	229	138	c10_300pM_1
				683	0	0	c13_cAb_1				544	215	129	c10_300pM_1
				701	0	0	c13_cAb_1				543	224	117	c10_300pM_1
				676	0	0	c13_cAb_1				506	218	118	c10_300pM_1
				669	0	0	c13_cAb_1				603	137	77	c11_100pM_1
				665	0	0	c13_cAb_1				639	136	71	c11_100pM_1
				704	0	0	c13_cAb_1				616	115	75	c11_100pM_1
				696	0	0	c13_cAb_1				534	128	73	c11_100pM_1
				692	0	0	c13_cAb_1				553	112	68	c11_100pM_1
				691	0	0	c13_cAb_1				575	118	66	c11_100pM_1
				667	0	0	c13_cAb_1				597	103	59	c11_100pM_1
				724	0	0	c13_cAb_1				595	136	77	c11_100pM_1
				737	0	0	c13_cAb_1				612	129	74	c11_100pM_1
				756	0	0	c13_cAb_1				585	123	67	c11_100pM_1
				756	0	0	c13_cAb_1				417	105	42	c11_100pM_1
				638	0	0	c14_cAb_1				596	136	74	c11_100pM_1
				616	0	0	c14_cAb_1				528	130	62	c11_100pM_1
				629	0	0	c14_cAb_1				563	123	65	c11_100pM_1
				624	0	0	c14_cAb_1				591	101	64	c11_100pM_1
				627	0	0	c14_cAb_1				576	133	77	c11_100pM_1
				617	0	0	c14_cAb_1				644	129	83	c11_100pM_1
				573	0	0	c14_cAb_1				556	115	57	c11_100pM_1
				628	0	0	c14_cAb_1				496	128	65	c11_100pM_1
				575	0	0	c14_cAb_1				614	129	81	c11_100pM_1
				595	0	0	c14_cAb_1				589	132	89	c11_100pM_1
				584	0	0	c14_cAb_1				605	111	65	c11_100pM_1
				608	0	0	c14_cAb_1				654	112	76	c11_100pM_1
				629	0	0	c14_cAb_1				587	131	75	c11_100pM_1
				626	1	0	c14_cAb_1				673	98	60	c11_100pM_1
				631	1	0	c14_cAb_1				578	134	65	c11_100pM_1
				555	58	1	c14_cAb_highdAb_1				627	126	76	c11_100pM_1
				566	56	3	c14_cAb_highdAb_1				621	110	77	c11_100pM_1
				562	50	2	c14_cAb_highdAb_1				614	103	65	c11_100pM_1
				547	55	1	c14_cAb_highdAb_1				634	112	75	c11_100pM_1
				542	25	0	c14_cAb_highdAb_1				584	107	59	c11_100pM_1
				532	26	1	c14_cAb_highdAb_1				590	116	82	c11_100pM_1
				548	57	3	c14_cAb_highdAb_1				363	126	41	c11_100pM_1
				538	32	2	c14_cAb_highdAb_1				630	141	90	c11_100pM_1
				549	38	1	c14_cAb_highdAb_1				607	123	80	c11_100pM_1
				577	22	2	c14_cAb_highdAb_1				642	116	72	c11_100pM_1
				568	35	3	c14_cAb_highdAb_1				602	118	60	c11_100pM_1
				572	16	0	c14_cAb_highdAb_1				586	121	78	c11_100pM_1
				551	37	2	c14_cAb_highdAb_1				563	136	93	c11_100pM_1
				573	41	1	c14_cAb_highdAb_1				608	115	75	c11_100pM_1
				567	53	3	c14_cAb_highdAb_1				592	120	73	c11_100pM_1
				31	293	0	c1_background_1				636	129	83	c11_100pM_1
				NaN	NaN	NaN	c1_background_1				654	144	84	c11_100pM_1
				36	247	0	c1_background_1				628	127	78	c11_100pM_1
				13	388	2	c1_background_1				632	128	75	c11_100pM_1
				22	389	0	c1_background_1				586	126	85	c11_100pM_1
				NaN	NaN	NaN	c1_background_1				601	125	80	c11_100pM_1
				9	347	0	c1_background_1				615	144	79	c11_100pM_1
				12	398	0	c1_background_1				624	139	89	c11_100pM_1
				639	0	0	c1_cAb_1				647	134	82	c11_100pM_1
				644	0	0	c1_cAb_1				638	132	85	c11_100pM_1
				635	0	0	c1_cAb_1				618	130	70	c11_100pM_1
				639	0	0	c1_cAb_1				604	113	64	c11_100pM_1
				672	0	0	c1_cAb_1				646	123	84	c11_100pM_1
				642	0	0	c1_cAb_1				618	117	66	c11_100pM_1
				672	0	0	c1_cAb_1				594	139	95	c11_100pM_1
				654	0	0	c1_cAb_1				636	122	73	c11_100pM_1
				652	0	0	c1_cAb_1				647	141	84	c11_100pM_1
				659	0	0	c1_cAb_1				569	156	82	c11_100pM_1
				726	0	0	c1_cAb_1				666	148	86	c11_100pM_1
				686	0	0	c1_cAb_1				625	150	93	c11_100pM_1
				712	0	0	c1_cAb_1				653	129	79	c11_100pM_1
				716	0	0	c1_cAb_1				645	122	79	c11_100pM_1
				671	0	0	c1_cAb_1				672	188	123	c12_300pM_1
				731	29	2	c1_cAb_highdAb_1				624	196	105	c12_300pM_1
				682	32	0	c1_cAb_highdAb_1				637	194	121	c12_300pM_1
				553	31	3	c1_cAb_highdAb_1				599	187	96	c12_300pM_1
				754	31	1	c1_cAb_highdAb_1				590	176	98	c12_300pM_1
				576	33	0	c1_cAb_highdAb_1				607	179	96	c12_300pM_1
				673	23	1	c1_cAb_highdAb_1				576	164	98	c12_300pM_1
				723	29	3	c1_cAb_highdAb_1				643	230	126	c12_300pM_1
				645	27	1	c1_cAb_highdAb_1				609	198	108	c12_300pM_1
				611	39	2	c1_cAb_highdAb_1				660	200	105	c12_300pM_1
				595	20	0	c1_cAb_highdAb_1				624	195	103	c12_300pM_1
				735	26	2	c1_cAb_highdAb_1				575	201	110	c12_300pM_1
				764	47	2	c1_cAb_highdAb_1				602	205	120	c12_300pM_1
				703	37	1	c1_cAb_highdAb_1				632	184	112	c12_300pM_1
				606	32	0	c1_cAb_highdAb_1				605	199	111	c12_300pM_1
				625	30	5	c1_cAb_highdAb_1				599	189	94	c12_300pM_1
				NaN	NaN	NaN	c2_background_1				675	199	124	c12_300pM_1
				11	371	0	c2_background_1				639	199	117	c12_300pM_1
				17	367	0	c2_background_1				621	179	101	c12_300pM_1
				13	388	1	c2_background_1				675	193	117	c12_300pM_1
				NaN	NaN	NaN	c2_background_1				643	165	99	c12_300pM_1
				11	496	1	c2_background_1				629	165	110	c12_300pM_1
				20	376	1	c2_background_1				623	190	99	c12_300pM_1
				6	430	0	c2_background_1				581	228	112	c12_300pM_1
				949	0	0	c2_cAb_300ms_exp_1				636	179	95	c12_300pM_1
				930	0	0	c2_cAb_300ms_exp_1				610	175	124	c12_300pM_1
				1054	0	0	c2_cAb_300ms_exp_1				611	186	117	c12_300pM_1
				1002	0	0	c2_cAb_300ms_exp_1				671	154	108	c12_300pM_1
				995	0	0	c2_cAb_300ms_exp_1				657	182	113	c12_300pM_1
				1000	0	0	c2_cAb_300ms_exp_1				654	190	131	c12_300pM_1
				1059	0	0	c2_cAb_300ms_exp_1				650	191	123	c12_300pM_1
				1030	0	0	c2_cAb_300ms_exp_1				618	180	99	c12_300pM_1
				957	0	0	c2_cAb_300ms_exp_1				653	186	117	c12_300pM_1
				1082	0	0	c2_cAb_300ms_exp_1				635	172	95	c12_300pM_1
				972	0	0	c2_cAb_300ms_exp_1				615	165	104	c12_300pM_1
				1067	0	0	c2_cAb_300ms_exp_1				677	153	103	c12_300pM_1
				1026	0	0	c2_cAb_300ms_exp_1				678	156	98	c12_300pM_1
				974	0	0	c2_cAb_300ms_exp_1				656	197	126	c12_300pM_1
				1026	0	0	c2_cAb_300ms_exp_1				667	179	105	c12_300pM_1
				28	439	2	c3_background_1				553	199	101	c12_300pM_1
				48	364	0	c3_background_1				610	170	106	c12_300pM_1
				NaN	NaN	NaN	c3_background_1				607	155	103	c12_300pM_1
				NaN	NaN	NaN	c3_background_1				640	155	110	c12_300pM_1
				NaN	NaN	NaN	c3_background_1				617	163	111	c12_300pM_1
				7	428	0	c3_background_1				641	179	120	c12_300pM_1
				6	428	0	c3_background_1				630	146	102	c12_300pM_1
				NaN	NaN	NaN	c3_background_1				616	171	116	c12_300pM_1
				878	0	0	c3_cAb_1				532	188	110	c12_300pM_1
				833	0	0	c3_cAb_1				523	179	114	c12_300pM_1
				896	0	0	c3_cAb_1				563	168	105	c12_300pM_1
				823	0	0	c3_cAb_1				582	148	102	c12_300pM_1
				834	0	0	c3_cAb_1				582	121	79	c12_300pM_1
				826	0	0	c3_cAb_1				606	110	67	c12_300pM_1
				834	0	0	c3_cAb_1				651	87	66	c12_300pM_1
				781	0	0	c3_cAb_1				629	116	85	c12_300pM_1
				832	0	0	c3_cAb_1				508	152	93	c12_300pM_1
				855	0	0	c3_cAb_1				491	150	82	c12_300pM_1
				885	0	0	c3_cAb_1				589	176	124	c12_300pM_1
				816	0	0	c3_cAb_1				556	136	95	c12_300pM_1
				827	0	0	c3_cAb_1				572	99	75	c12_300pM_1
				834	0	0	c3_cAb_1				601	79	50	c12_300pM_1
				853	0	0	c3_cAb_1				541	91	53	c12_300pM_1
				767	8	0	c3_cAb_highdAb_1				573	107	79	c12_300pM_1
				854	34	0	c3_cAb_highdAb_2				846	14	2	c13_blood_control_1
				673	36	2	c3_cAb_highdAb_2				866	14	3	c13_blood_control_1
				847	41	4	c3_cAb_highdAb_2				875	10	1	c13_blood_control_1
				831	8	2	c3_cAb_highdAb_2				879	8	0	c13_blood_control_1
				882	9	0	c3_cAb_highdAb_2				871	9	1	c13_blood_control_1
				828	11	2	c3_cAb_highdAb_2				854	13	2	c13_blood_control_1
				854	25	1	c3_cAb_highdAb_2				894	7	1	c13_blood_control_1
				798	8	0	c3_cAb_highdAb_2				777	9	0	c13_blood_control_1
				834	5	0	c3_cAb_highdAb_2				865	8	1	c13_blood_control_1
				805	10	0	c3_cAb_highdAb_2				831	10	1	c13_blood_control_1
				810	13	3	c3_cAb_highdAb_2				849	12	2	c13_blood_control_1
				768	20	0	c3_cAb_highdAb_2				853	14	0	c13_blood_control_1
				815	29	2	c3_cAb_highdAb_2				857	14	1	c13_blood_control_1
				829	25	0	c3_cAb_highdAb_2				850	11	0	c13_blood_control_1
				845	24	0	c3_cAb_highdAb_2				848	13	0	c13_blood_control_1
				422	0	0	c4_cAb_1				900	5	0	c13_blood_control_1
				458	0	0	c4_cAb_1				895	4	0	c13_blood_control_1
				421	0	0	c4_cAb_1				882	5	0	c13_blood_control_1
				429	0	0	c4_cAb_1				895	6	0	c13_blood_control_1
				416	0	0	c4_cAb_1				873	9	0	c13_blood_control_1
				435	0	0	c4_cAb_1				860	7	1	c13_blood_control_1
				466	0	0	c4_cAb_1				810	8	1	c13_blood_control_1
				439	0	0	c4_cAb_1				824	7	0	c13_blood_control_1
				406	0	0	c4_cAb_1				982	8	0	c13_blood_control_1
				464	0	0	c4_cAb_1				905	4	0	c13_blood_control_1
				461	0	0	c4_cAb_1				967	7	1	c13_blood_control_1
				437	0	0	c4_cAb_1				937	7	0	c13_blood_control_1
				438	0	0	c4_cAb_1				916	7	0	c13_blood_control_1
				407	0	0	c4_cAb_1				955	6	0	c13_blood_control_1
				419	0	0	c4_cAb_1				933	10	0	c13_blood_control_1
				516	0	0	c4_cAbx2_1				936	8	3	c13_blood_control_1
				564	0	0	c4_cAbx2_1				992	14	0	c13_blood_control_1
				577	0	0	c4_cAbx2_1				950	12	1	c13_blood_control_1
				518	0	0	c4_cAbx2_1				944	6	0	c13_blood_control_1
				512	0	0	c4_cAbx2_1				945	12	2	c13_blood_control_1
				541	0	0	c4_cAbx2_1				956	12	2	c13_blood_control_1
				571	0	0	c4_cAbx2_1				951	10	0	c13_blood_control_1
				552	1	1	c4_cAbx2_1				930	8	1	c13_blood_control_1
				531	0	0	c4_cAbx2_1				942	8	1	c13_blood_control_1
				539	0	0	c4_cAbx2_1				967	11	2	c13_blood_control_1
				535	0	0	c4_cAbx2_1				952	8	0	c13_blood_control_1
				548	0	0	c4_cAbx2_1				984	7	1	c13_blood_control_1
				560	0	0	c4_cAbx2_1				933	10	1	c13_blood_control_1
				523	0	0	c4_cAbx2_1				938	9	2	c13_blood_control_1
				541	1	1	c4_cAbx2_1				1005	9	0	c13_blood_control_1
				743	0	0	c5_cAb_1				969	7	1	c13_blood_control_1
				766	0	0	c5_cAb_1				998	9	1	c13_blood_control_1
				757	0	0	c5_cAb_1				1005	11	2	c13_blood_control_1
				748	0	0	c5_cAb_1				960	13	1	c13_blood_control_1
				691	0	0	c5_cAb_1				1007	11	2	c13_blood_control_1
				704	0	0	c5_cAb_1				1007	9	0	c13_blood_control_1
				769	0	0	c5_cAb_1				1039	12	1	c13_blood_control_1
				723	0	0	c5_cAb_1				964	3	0	c13_blood_control_1
				718	0	0	c5_cAb_1				951	12	1	c13_blood_control_1
				718	0	0	c5_cAb_1				978	10	2	c13_blood_control_1
				757	0	0	c5_cAb_1				990	7	0	c13_blood_control_1
				700	0	0	c5_cAb_1				970	9	1	c13_blood_control_1
				768	0	0	c5_cAb_1				979	9	0	c13_blood_control_1
				769	0	0	c5_cAb_1				994	6	1	c13_blood_control_1
				789	0	0	c5_cAb_1				976	18	2	c13_blood_control_1
				708	110	7	c5_cAb_highdAb_1				949	11	0	c13_blood_control_1
				651	103	4	c5_cAb_highdAb_1				963	6	1	c13_blood_control_1
				656	102	4	c5_cAb_highdAb_1				959	6	0	c13_blood_control_1
				714	123	6	c5_cAb_highdAb_1				529	126	62	c14_100pM_1
				698	81	4	c5_cAb_highdAb_1				561	128	63	c14_100pM_1
				750	72	6	c5_cAb_highdAb_1				514	109	67	c14_100pM_1
				717	85	4	c5_cAb_highdAb_1				500	110	58	c14_100pM_1
				697	119	8	c5_cAb_highdAb_1				534	105	56	c14_100pM_1
				707	77	7	c5_cAb_highdAb_1				498	102	59	c14_100pM_1
				384	22	1	c5_cAb_highdAb_1				542	114	67	c14_100pM_1
				762	112	6	c5_cAb_highdAb_1				514	128	73	c14_100pM_1
				700	131	8	c5_cAb_highdAb_1				520	164	94	c14_100pM_1
				569	126	6	c5_cAb_highdAb_1				551	138	69	c14_100pM_1
				693	95	4	c5_cAb_highdAb_1				512	115	60	c14_100pM_1
				713	104	4	c5_cAb_highdAb_1				530	121	70	c14_100pM_1
				632	1	0	c6_cAb_1				496	120	65	c14_100pM_1
				639	0	0	c6_cAb_1				493	106	51	c14_100pM_1
				667	0	0	c6_cAb_1				509	105	59	c14_100pM_1
				606	0	0	c6_cAb_1				519	134	78	c14_100pM_1
				617	0	0	c6_cAb_1				536	148	82	c14_100pM_1
				633	0	0	c6_cAb_1				551	114	62	c14_100pM_1
				658	0	0	c6_cAb_1				523	121	63	c14_100pM_1
				641	1	0	c6_cAb_1				524	122	71	c14_100pM_1
				608	0	0	c6_cAb_1				537	119	65	c14_100pM_1
				641	0	0	c6_cAb_1				511	103	66	c14_100pM_1
				678	0	0	c6_cAb_1				505	105	56	c14_100pM_1
				630	0	0	c6_cAb_1				523	144	77	c14_100pM_1
				650	0	0	c6_cAb_1				546	127	77	c14_100pM_1
				601	0	0	c6_cAb_1				533	138	81	c14_100pM_1
				599	0	0	c6_cAb_1				553	115	60	c14_100pM_1
				486	0	0	c7_cAb_1				512	101	59	c14_100pM_1
				525	0	0	c7_cAb_1				535	124	61	c14_100pM_1
				480	0	0	c7_cAb_1				502	119	71	c14_100pM_1
				488	0	0	c7_cAb_1				464	110	72	c14_100pM_1
				485	0	0	c7_cAb_1				525	111	59	c14_100pM_1
				458	0	0	c7_cAb_1				549	125	76	c14_100pM_1
				480	0	0	c7_cAb_1				538	107	61	c14_100pM_1
				452	0	0	c7_cAb_1				564	106	60	c14_100pM_1
				446	2	0	c7_cAb_1				547	125	57	c14_100pM_1
				472	0	0	c7_cAb_1				511	114	74	c14_100pM_1
				465	0	0	c7_cAb_1				525	114	69	c14_100pM_1
				473	0	0	c7_cAb_1				491	114	75	c14_100pM_1
				449	1	0	c7_cAb_1				562	141	83	c14_100pM_1
				444	0	0	c7_cAb_1				540	145	85	c14_100pM_1
				466	0	0	c7_cAb_1				560	137	73	c14_100pM_1
				416	0	0	c8_cAb_1				546	117	64	c14_100pM_1
				428	0	0	c8_cAb_1				532	114	69	c14_100pM_1
				447	0	0	c8_cAb_1				543	145	85	c14_100pM_1
				426	0	0	c8_cAb_1				511	116	70	c14_100pM_1
				414	0	0	c8_cAb_1				478	105	56	c14_100pM_1
				406	1	0	c8_cAb_1				564	138	70	c14_100pM_1
				414	0	0	c8_cAb_1				547	125	69	c14_100pM_1
				436	0	0	c8_cAb_1				566	138	66	c14_100pM_1
				390	0	0	c8_cAb_1				551	135	79	c14_100pM_1
				408	1	0	c8_cAb_1				549	126	79	c14_100pM_1
				416	1	0	c8_cAb_1				514	114	71	c14_100pM_1
				403	0	0	c8_cAb_1				513	118	62	c14_100pM_1
				387	0	0	c8_cAb_1				496	121	71	c14_100pM_1
				408	2	0	c8_cAb_1				528	136	66	c14_100pM_1
				417	1	0	c8_cAb_1				572	135	74	c14_100pM_1
				444	31	2	c8_cAb_highdAb_1				542	118	66	c14_100pM_1
				497	45	2	c8_cAb_highdAb_1				550	138	70	c14_100pM_1
				432	67	3	c8_cAb_highdAb_1				561	150	83	c14_100pM_1
				460	31	0	c8_cAb_highdAb_1				511	133	74	c14_100pM_1
				447	13	0	c8_cAb_highdAb_1				504	114	59	c14_100pM_1
				456	33	2	c8_cAb_highdAb_1				515	103	60	c14_100pM_1
				413	36	2	c8_cAb_highdAb_1				751	262	115	c1_100pM_1
				454	25	0	c8_cAb_highdAb_1				806	258	120	c1_100pM_1
				435	15	1	c8_cAb_highdAb_1				750	243	119	c1_100pM_1
				444	23	1	c8_cAb_highdAb_1				755	253	124	c1_100pM_1
				432	32	2	c8_cAb_highdAb_1				793	236	111	c1_100pM_1
				449	32	0	c8_cAb_highdAb_1				814	238	114	c1_100pM_1
				427	22	0	c8_cAb_highdAb_1				783	233	110	c1_100pM_1
				424	25	0	c8_cAb_highdAb_1				727	248	93	c1_100pM_1
				418	25	0	c8_cAb_highdAb_1				792	249	125	c1_100pM_1
				277	139	2	c8_cAb_highdAbx2_1				857	257	125	c1_100pM_1
				449	70	2	c8_cAb_highdAbx2_1				815	237	110	c1_100pM_1
				388	119	5	c8_cAb_highdAbx2_1				824	250	131	c1_100pM_1
				217	96	1	c8_cAb_highdAbx2_1				808	235	104	c1_100pM_1
				399	98	2	c8_cAb_highdAbx2_1				887	254	127	c1_100pM_1
				408	65	1	c8_cAb_highdAbx2_1				804	241	119	c1_100pM_1
				197	134	1	c8_cAb_highdAbx2_1				785	246	115	c1_100pM_1
				436	85	2	c8_cAb_highdAbx2_1				806	266	134	c1_100pM_1
				238	98	4	c8_cAb_highdAbx2_1				834	282	138	c1_100pM_1
				419	88	3	c8_cAb_highdAbx2_1				799	289	126	c1_100pM_1
				429	62	3	c8_cAb_highdAbx2_1				844	262	142	c1_100pM_1
				459	85	0	c8_cAb_highdAbx2_1				789	233	120	c1_100pM_1
				446	68	1	c8_cAb_highdAbx2_1				849	250	128	c1_100pM_1
				274	85	1	c8_cAb_highdAbx2_1				863	238	110	c1_100pM_1
				402	87	3	c8_cAb_highdAbx2_1				754	257	121	c1_100pM_1
				454	0	0	c9_cAb_1				777	280	134	c1_100pM_1
				454	0	0	c9_cAb_1				843	246	124	c1_100pM_1
				408	0	0	c9_cAb_1				836	234	118	c1_100pM_1
				473	0	0	c9_cAb_1				886	223	114	c1_100pM_1
				465	0	0	c9_cAb_1				898	251	114	c1_100pM_1
				513	0	0	c9_cAb_1				859	238	115	c1_100pM_1
				469	0	0	c9_cAb_1				872	239	115	c1_100pM_1
				518	0	0	c9_cAb_1				797	273	122	c1_100pM_1
				526	1	0	c9_cAb_1				767	253	120	c1_100pM_1
				475	0	0	c9_cAb_1				878	243	118	c1_100pM_1
				489	0	0	c9_cAb_1				875	224	118	c1_100pM_1
				537	0	0	c9_cAb_1				966	213	100	c1_100pM_1
				506	0	0	c9_cAb_1				878	226	107	c1_100pM_1
				529	0	0	c9_cAb_1				829	248	137	c1_100pM_1
				538	0	0	c9_cAb_1				816	243	121	c1_100pM_1
				491	47	3	c1_0pM_highNSB_buffer_1				798	256	117	c1_100pM_1
				529	34	5	c1_0pM_highNSB_buffer_1				831	268	142	c1_100pM_1
				458	37	2	c1_0pM_highNSB_buffer_1				855	265	127	c1_100pM_1
				519	33	1	c1_0pM_highNSB_buffer_1				865	230	119	c1_100pM_1
				520	38	1	c1_0pM_highNSB_buffer_1				930	230	126	c1_100pM_1
				596	38	3	c1_0pM_highNSB_buffer_1				854	236	109	c1_100pM_1
				631	29	1	c1_0pM_highNSB_buffer_1				823	265	140	c1_100pM_1
				667	43	4	c1_0pM_highNSB_buffer_1				850	233	105	c1_100pM_1
				656	34	1	c1_0pM_highNSB_buffer_1				759	268	129	c1_100pM_1
				729	33	2	c1_0pM_highNSB_buffer_1				817	233	101	c1_100pM_1
				736	31	0	c1_0pM_highNSB_buffer_1				817	257	115	c1_100pM_1
				806	37	1	c1_0pM_highNSB_buffer_1				853	260	131	c1_100pM_1
				777	29	1	c1_0pM_highNSB_buffer_1				804	275	120	c1_100pM_1
				804	36	3	c1_0pM_highNSB_buffer_1				838	284	132	c1_100pM_1
				836	46	3	c1_0pM_highNSB_buffer_1				869	237	133	c1_100pM_1
				443	8	0	c1_0pM_highNSB_buffer_2				870	247	127	c1_100pM_1
				488	0	0	c1_0pM_highNSB_buffer_2				752	249	114	c1_100pM_1
				475	8	0	c1_0pM_highNSB_buffer_2				824	237	106	c1_100pM_1
				506	30	0	c1_0pM_highNSB_buffer_2				822	274	122	c1_100pM_1
				499	18	2	c1_0pM_highNSB_buffer_2				830	279	119	c1_100pM_1
				480	11	0	c1_0pM_highNSB_buffer_2				858	266	119	c1_100pM_1
				501	42	1	c1_0pM_highNSB_buffer_2				863	293	127	c1_100pM_1
				511	24	0	c1_0pM_highNSB_buffer_2				867	254	125	c1_100pM_1
				541	4	0	c1_0pM_highNSB_buffer_2				841	237	135	c1_100pM_1
				537	2	0	c1_0pM_highNSB_buffer_2				2029	808	92	c2_blood_control_1
				560	6	0	c1_0pM_highNSB_buffer_2				2089	147	22	c2_blood_control_1
				519	17	1	c1_0pM_highNSB_buffer_2				NaN	NaN	NaN	c2_blood_control_1
				508	28	0	c1_0pM_highNSB_buffer_2				NaN	NaN	NaN	c2_blood_control_1
				541	11	1	c1_0pM_highNSB_buffer_2				NaN	NaN	NaN	c2_blood_control_1
				556	28	2	c1_0pM_highNSB_buffer_2				NaN	NaN	NaN	c2_blood_control_1
				524	28	0	c1_0pM_highNSB_buffer_2				NaN	NaN	NaN	c2_blood_control_1
				608	22	0	c1_0pM_highNSB_buffer_2				1013	0	0	c2_blood_control_1
				579	8	0	c1_0pM_highNSB_buffer_2				1023	1	1	c2_blood_control_1
				551	5	1	c1_0pM_highNSB_buffer_2				1051	3	0	c2_blood_control_1
				557	23	0	c1_0pM_highNSB_buffer_2				1020	3	1	c2_blood_control_1
				542	17	0	c1_0pM_highNSB_buffer_2				1460	4	2	c2_blood_control_2
				582	10	0	c1_0pM_highNSB_buffer_2				1507	3	1	c2_blood_control_2
				554	23	0	c1_0pM_highNSB_buffer_2				1435	2	0	c2_blood_control_2
				614	32	1	c1_0pM_highNSB_buffer_2				1363	2	1	c2_blood_control_2
				705	30	0	c1_0pM_highNSB_buffer_2				1326	2	0	c2_blood_control_2
				679	22	2	c1_0pM_highNSB_buffer_2				1588	0	0	c2_blood_control_2
				683	21	1	c1_0pM_highNSB_buffer_2				1895	4	2	c2_blood_control_2
				697	8	0	c1_0pM_highNSB_buffer_2				1368	4	0	c2_blood_control_2
				658	0	0	c1_0pM_highNSB_buffer_2				1349	4	0	c2_blood_control_2
				663	2	0	c1_0pM_highNSB_buffer_2				1439	2	1	c2_blood_control_2
				687	24	2	c1_0pM_highNSB_buffer_2				1471	4	4	c2_blood_control_2
				677	30	3	c1_0pM_highNSB_buffer_2				1455	2	2	c2_blood_control_2
				757	26	0	c1_0pM_highNSB_buffer_2				1524	1	0	c2_blood_control_2
				759	19	1	c1_0pM_highNSB_buffer_2				1471	2	2	c2_blood_control_2
				731	20	0	c1_0pM_highNSB_buffer_2				1520	2	0	c2_blood_control_2
				756	10	1	c1_0pM_highNSB_buffer_2				1367	0	0	c2_blood_control_2
				715	18	1	c1_0pM_highNSB_buffer_2				1468	1	1	c2_blood_control_2
				763	12	1	c1_0pM_highNSB_buffer_2				1463	3	2	c2_blood_control_2
				775	17	1	c1_0pM_highNSB_buffer_2				1462	2	1	c2_blood_control_2
				744	28	0	c1_0pM_highNSB_buffer_2				1424	0	0	c2_blood_control_2
				805	29	1	c1_0pM_highNSB_buffer_2				1501	0	0	c2_blood_control_2
				811	13	1	c1_0pM_highNSB_buffer_2				1456	2	1	c2_blood_control_2
				700	16	0	c1_0pM_highNSB_buffer_2				1466	2	0	c2_blood_control_2
				793	19	1	c1_0pM_highNSB_buffer_2				1377	3	1	c2_blood_control_2
				810	20	1	c1_0pM_highNSB_buffer_2				1451	3	2	c2_blood_control_2
				793	21	1	c1_0pM_highNSB_buffer_2				1429	4	1	c2_blood_control_2
				759	29	2	c1_0pM_highNSB_buffer_2				1388	5	4	c2_blood_control_2
				796	23	0	c1_0pM_highNSB_buffer_2				1384	3	1	c2_blood_control_2
				816	31	4	c1_0pM_highNSB_buffer_2				1426	8	5	c2_blood_control_2
				775	28	0	c1_0pM_highNSB_buffer_2				1475	1	1	c2_blood_control_2
				760	12	2	c1_0pM_highNSB_buffer_2				1476	2	1	c2_blood_control_2
				874	25	2	c1_0pM_highNSB_buffer_2				1288	4	3	c2_blood_control_2
				819	18	2	c1_0pM_highNSB_buffer_2				1258	2	1	c2_blood_control_2
				846	21	1	c1_0pM_highNSB_buffer_2				1365	2	1	c2_blood_control_2
				853	26	2	c1_0pM_highNSB_buffer_2				1288	1	0	c2_blood_control_2
				823	24	0	c1_0pM_highNSB_buffer_2				1277	2	0	c2_blood_control_2
				838	29	3	c1_0pM_highNSB_buffer_2				1482	3	0	c2_blood_control_2
				861	19	1	c1_0pM_highNSB_buffer_2				1398	2	0	c2_blood_control_2
				822	29	3	c1_0pM_highNSB_buffer_2				1458	4	0	c2_blood_control_2
				865	26	1	c1_0pM_highNSB_buffer_2				1289	3	1	c2_blood_control_2
				834	16	2	c1_0pM_highNSB_buffer_2				1278	3	3	c2_blood_control_2
				838	32	1	c1_0pM_highNSB_buffer_2				1351	1	0	c2_blood_control_2
				856	23	1	c1_0pM_highNSB_buffer_2				1311	2	0	c2_blood_control_2
				885	19	0	c1_0pM_highNSB_buffer_2				1361	3	2	c2_blood_control_2
				1044	14	2	c3_0pM_highNSB_buffer_1				1421	6	2	c2_blood_control_2
				1051	14	0	c3_0pM_highNSB_buffer_1				1357	2	2	c2_blood_control_2
				1006	5	0	c3_0pM_highNSB_buffer_1				1471	2	1	c2_blood_control_2
				1030	9	0	c3_0pM_highNSB_buffer_1				1421	0	0	c2_blood_control_2
				1029	4	0	c3_0pM_highNSB_buffer_1				1404	1	0	c2_blood_control_2
				1003	11	0	c3_0pM_highNSB_buffer_1				1447	2	1	c2_blood_control_2
				1086	9	2	c3_0pM_highNSB_buffer_1				1486	3	0	c2_blood_control_2
				998	6	1	c3_0pM_highNSB_buffer_1				1575	2	0	c2_blood_control_2
				1073	10	1	c3_0pM_highNSB_buffer_1				1372	2	0	c2_blood_control_2
				980	10	0	c3_0pM_highNSB_buffer_1				1393	3	0	c2_blood_control_2
				1008	9	1	c3_0pM_highNSB_buffer_1				1484	3	1	c2_blood_control_2
				1042	10	0	c3_0pM_highNSB_buffer_1				1500	1	0	c2_blood_control_2
				1059	7	0	c3_0pM_highNSB_buffer_1				1408	0	0	c2_blood_control_2
				1029	11	0	c3_0pM_highNSB_buffer_1				1391	2	0	c2_blood_control_2
				997	9	0	c3_0pM_highNSB_buffer_1				1378	3	1	c2_blood_control_2
				980	9	1	c3_0pM_highNSB_buffer_1				1455	1	1	c2_blood_control_2
				993	13	2	c3_0pM_highNSB_buffer_1				1466	2	0	c2_blood_control_2
				1028	13	3	c3_0pM_highNSB_buffer_1				1527	2	0	c2_blood_control_2
				1025	6	0	c3_0pM_highNSB_buffer_1				1612	2	0	c2_blood_control_2
				952	4	0	c3_0pM_highNSB_buffer_1				1150	32	0	c3_control_1
				1037	4	1	c3_0pM_highNSB_buffer_1				1178	35	2	c3_control_1
				991	9	1	c3_0pM_highNSB_buffer_1				1166	42	3	c3_control_1
				1055	14	0	c3_0pM_highNSB_buffer_1				1150	43	1	c3_control_1
				948	2	0	c3_0pM_highNSB_buffer_1				1166	42	6	c3_control_1
				1083	16	1	c3_0pM_highNSB_buffer_1				1143	43	4	c3_control_1
				993	6	0	c3_0pM_highNSB_buffer_1				1162	49	2	c3_control_1
				1010	4	0	c3_0pM_highNSB_buffer_1				1172	52	1	c3_control_1
				953	1	0	c3_0pM_highNSB_buffer_1				1113	52	3	c3_control_1
				954	6	0	c3_0pM_highNSB_buffer_1				1200	43	6	c3_control_1
				1014	13	1	c3_0pM_highNSB_buffer_1				1107	46	5	c3_control_1
				1008	6	0	c3_0pM_highNSB_buffer_1				1137	39	1	c3_control_1
				963	4	1	c3_0pM_highNSB_buffer_1				1135	44	3	c3_control_1
				1032	15	2	c3_0pM_highNSB_buffer_1				1129	43	3	c3_control_1
				1024	7	1	c3_0pM_highNSB_buffer_1				1135	33	1	c3_control_1
				971	2	0	c3_0pM_highNSB_buffer_1				1166	52	4	c3_control_1
				927	0	0	c3_0pM_highNSB_buffer_1				1162	34	2	c3_control_1
				919	0	0	c3_0pM_highNSB_buffer_1				1151	45	3	c3_control_1
				996	6	0	c3_0pM_highNSB_buffer_1				1132	40	6	c3_control_1
				1015	7	0	c3_0pM_highNSB_buffer_1				1108	44	3	c3_control_1
				1001	8	1	c3_0pM_highNSB_buffer_1				1144	37	1	c3_control_1
				1048	18	1	c3_0pM_highNSB_buffer_1				1184	36	3	c3_control_1
				1028	7	0	c3_0pM_highNSB_buffer_1				1106	45	3	c3_control_1
				1012	0	0	c3_0pM_highNSB_buffer_1				1161	57	4	c3_control_1
				1006	0	0	c3_0pM_highNSB_buffer_1				1214	45	7	c3_control_1
				935	0	0	c3_0pM_highNSB_buffer_1				1167	50	5	c3_control_1
				988	6	1	c3_0pM_highNSB_buffer_1				1137	36	2	c3_control_1
				1016	7	2	c3_0pM_highNSB_buffer_1				1129	40	5	c3_control_1
				1035	6	0	c3_0pM_highNSB_buffer_1				1179	48	3	c3_control_1
				1056	16	2	c3_0pM_highNSB_buffer_1				1179	34	4	c3_control_1
				986	8	1	c3_0pM_highNSB_buffer_1				1125	42	5	c3_control_1
				1053	5	0	c3_0pM_highNSB_buffer_1				1165	47	5	c3_control_1
				998	0	0	c3_0pM_highNSB_buffer_1				1125	45	3	c3_control_1
				992	0	0	c3_0pM_highNSB_buffer_1				1127	45	4	c3_control_1
				991	4	2	c3_0pM_highNSB_buffer_1				1154	30	0	c3_control_1
				1033	12	1	c3_0pM_highNSB_buffer_1				1145	26	1	c3_control_1
				994	12	2	c3_0pM_highNSB_buffer_1				1240	37	1	c3_control_1
				1019	8	0	c3_0pM_highNSB_buffer_1				1220	51	6	c3_control_1
				1047	7	0	c3_0pM_highNSB_buffer_1				1172	47	8	c3_control_1
				1044	7	1	c3_0pM_highNSB_buffer_1				1228	36	1	c3_control_1
				1022	6	0	c3_0pM_highNSB_buffer_1				1183	47	3	c3_control_1
				966	1	0	c3_0pM_highNSB_buffer_1				1190	45	4	c3_control_1
				975	7	0	c3_0pM_highNSB_buffer_1				1188	37	3	c3_control_1
				965	11	0	c3_0pM_highNSB_buffer_1				1146	28	3	c3_control_1
				991	11	1	c3_0pM_highNSB_buffer_1				1208	43	4	c3_control_1
				913	17	0	c6_0pM_highNSB_buffer_1				1157	38	2	c3_control_1
				933	8	0	c6_0pM_highNSB_buffer_1				1159	38	0	c3_control_1
				911	16	1	c6_0pM_highNSB_buffer_1				1185	47	5	c3_control_1
				881	16	2	c6_0pM_highNSB_buffer_1				1253	33	7	c3_control_1
				881	15	1	c6_0pM_highNSB_buffer_1				1162	40	3	c3_control_1
				882	10	0	c6_0pM_highNSB_buffer_1				1255	39	3	c3_control_1
				930	11	2	c6_0pM_highNSB_buffer_1				1180	46	1	c3_control_1
				898	16	1	c6_0pM_highNSB_buffer_1				1180	48	3	c3_control_1
				897	23	3	c6_0pM_highNSB_buffer_1				1231	37	7	c3_control_1
				898	10	2	c6_0pM_highNSB_buffer_1				1212	37	2	c3_control_1
				887	10	2	c6_0pM_highNSB_buffer_1				1157	49	2	c3_control_1
				886	9	1	c6_0pM_highNSB_buffer_1				1203	31	1	c3_control_1
				896	12	1	c6_0pM_highNSB_buffer_1				1159	43	7	c3_control_1
				898	13	1	c6_0pM_highNSB_buffer_1				1203	26	4	c3_control_1
				923	10	0	c6_0pM_highNSB_buffer_1				1183	40	2	c3_control_1
				882	9	0	c6_0pM_highNSB_buffer_1				1174	45	2	c3_control_1
				960	18	1	c6_0pM_highNSB_buffer_1				1208	60	5	c3_control_1
				895	15	2	c6_0pM_highNSB_buffer_1				1247	42	4	c3_control_1
				895	10	0	c6_0pM_highNSB_buffer_1				1054	136	10	c5_control_1
				895	8	0	c6_0pM_highNSB_buffer_1				993	80	4	c5_control_1
				900	7	0	c6_0pM_highNSB_buffer_1				944	79	6	c5_control_1
				887	12	1	c6_0pM_highNSB_buffer_1				910	78	6	c5_control_1
				950	12	0	c6_0pM_highNSB_buffer_1				972	102	12	c5_control_1
				902	9	0	c6_0pM_highNSB_buffer_1				1118	135	11	c5_control_1
				949	16	3	c6_0pM_highNSB_buffer_1				1021	126	17	c5_control_1
				919	9	0	c6_0pM_highNSB_buffer_1				956	109	9	c5_control_1
				898	2	0	c6_0pM_highNSB_buffer_1				1003	105	7	c5_control_1
				858	2	0	c6_0pM_highNSB_buffer_1				1053	66	4	c5_control_1
				820	2	0	c6_0pM_highNSB_buffer_1				1001	81	9	c5_control_1
				926	6	1	c6_0pM_highNSB_buffer_1				1006	86	4	c5_control_1
				902	9	0	c6_0pM_highNSB_buffer_1				998	97	12	c5_control_1
				976	13	0	c6_0pM_highNSB_buffer_1				1016	86	9	c5_control_1
				963	14	0	c6_0pM_highNSB_buffer_1				1004	84	2	c5_control_1
				941	10	2	c6_0pM_highNSB_buffer_1				987	105	5	c5_control_1
				925	8	0	c6_0pM_highNSB_buffer_1				978	91	9	c5_control_1
				872	6	0	c6_0pM_highNSB_buffer_1				1024	98	8	c5_control_1
				826	1	0	c6_0pM_highNSB_buffer_1				999	98	8	c5_control_1
				944	6	1	c6_0pM_highNSB_buffer_1				933	76	2	c5_control_1
				937	15	3	c6_0pM_highNSB_buffer_1				980	94	7	c5_control_1
				944	13	0	c6_0pM_highNSB_buffer_1				1004	95	8	c5_control_1
				951	8	0	c6_0pM_highNSB_buffer_1				1009	102	8	c5_control_1
				915	10	2	c6_0pM_highNSB_buffer_1				1044	131	5	c5_control_1
				901	11	1	c6_0pM_highNSB_buffer_1				968	96	6	c5_control_1
				916	10	2	c6_0pM_highNSB_buffer_1				1008	78	6	c5_control_1
				935	4	1	c6_0pM_highNSB_buffer_1				947	65	2	c5_control_1
				951	13	2	c6_0pM_highNSB_buffer_1				1005	74	4	c5_control_1
				987	8	0	c6_0pM_highNSB_buffer_1				1018	92	4	c5_control_1
				910	8	2	c6_0pM_highNSB_buffer_1				1014	96	8	c5_control_1
				944	14	0	c6_0pM_highNSB_buffer_1				1006	70	2	c5_control_1
				914	8	1	c6_0pM_highNSB_buffer_1				984	92	5	c5_control_1
				919	14	2	c6_0pM_highNSB_buffer_1				1000	95	7	c5_control_1
				918	7	2	c6_0pM_highNSB_buffer_1				930	66	6	c5_control_1
				934	8	2	c6_0pM_highNSB_buffer_1				980	83	5	c5_control_1
				945	9	2	c6_0pM_highNSB_buffer_1				966	58	5	c5_control_1
				925	12	1	c6_0pM_highNSB_buffer_1				953	83	2	c5_control_1
				940	14	1	c6_0pM_highNSB_buffer_1				1015	81	3	c5_control_1
				966	10	1	c6_0pM_highNSB_buffer_1				1036	87	4	c5_control_1
				952	13	1	c6_0pM_highNSB_buffer_1				1070	114	13	c5_control_1
				908	14	1	c6_0pM_highNSB_buffer_1				1037	87	5	c5_control_1
				968	9	0	c6_0pM_highNSB_buffer_1				956	82	8	c5_control_1
				969	5	1	c6_0pM_highNSB_buffer_1				963	86	8	c5_control_1
				961	13	1	c6_0pM_highNSB_buffer_1				955	89	3	c5_control_1
				1005	7	0	c6_0pM_highNSB_buffer_1				968	88	10	c5_control_1
				910	13	0	c6_0pM_highNSB_buffer_1				969	107	3	c5_control_1
											974	81	7	c5_control_1
											1009	109	10	c5_control_1
											1023	109	6	c5_control_1
											1035	106	3	c5_control_1
											977	92	3	c5_control_1
											945	98	6	c5_control_1
											998	79	7	c5_control_1
											930	106	8	c5_control_1
											1013	90	7	c5_control_1
											924	91	10	c5_control_1
											973	127	9	c5_control_1
											1016	123	6	c5_control_1
											986	105	8	c5_control_1
											963	101	9	c5_control_1
											981	113	9	c5_control_1
											966	92	4	c5_control_1
											991	92	7	c5_control_1
											363	146	91	c7_300pM_1
											398	132	89	c7_300pM_1
											396	144	97	c7_300pM_1
											395	146	92	c7_300pM_1
											426	133	86	c7_300pM_1
											407	141	87	c7_300pM_1
											413	149	103	c7_300pM_1
											382	117	83	c7_300pM_1
											396	127	92	c7_300pM_1
											411	148	98	c7_300pM_1
											351	142	93	c7_300pM_1
											414	158	115	c7_300pM_1
											413	127	93	c7_300pM_1
											403	142	94	c7_300pM_1
											381	154	92	c7_300pM_1
											388	145	98	c7_300pM_1
											441	150	106	c7_300pM_1
											421	150	100	c7_300pM_1
											408	137	91	c7_300pM_1
											438	144	100	c7_300pM_1
											384	145	96	c7_300pM_1
											409	146	101	c7_300pM_1
											424	153	108	c7_300pM_1
											375	142	87	c7_300pM_1
											390	160	95	c7_300pM_1
											415	129	94	c7_300pM_1
											406	135	91	c7_300pM_1
											419	121	84	c7_300pM_1
											416	134	76	c7_300pM_1
											442	133	93	c7_300pM_1
											385	146	101	c7_300pM_1
											401	142	87	c7_300pM_1
											383	144	91	c7_300pM_1
											456	150	101	c7_300pM_1
											431	133	102	c7_300pM_1
											458	160	113	c7_300pM_1
											470	149	99	c7_300pM_1
											450	152	106	c7_300pM_1
											442	151	97	c7_300pM_1
											403	178	109	c7_300pM_1
											395	176	104	c7_300pM_1
											427	157	95	c7_300pM_1
											450	139	98	c7_300pM_1
											420	134	86	c7_300pM_1
											423	137	100	c7_300pM_1
											441	143	104	c7_300pM_1
											408	148	98	c7_300pM_1
											417	185	113	c7_300pM_1
											434	154	104	c7_300pM_1
											453	147	101	c7_300pM_1
											464	153	112	c7_300pM_1
											442	174	114	c7_300pM_1
											446	179	109	c7_300pM_1
											449	146	108	c7_300pM_1
											441	163	102	c7_300pM_1
											416	182	118	c7_300pM_1
											468	182	104	c7_300pM_1
											463	158	100	c7_300pM_1
											413	165	100	c7_300pM_1
											472	168	113	c7_300pM_1
											438	180	121	c7_300pM_1
											442	159	103	c7_300pM_1
											472	139	90	c7_300pM_1
											437	211	106	c8_300pM_1
											423	214	118	c8_300pM_1
											425	203	97	c8_300pM_1
											416	217	104	c8_300pM_1
											456	181	94	c8_300pM_1
											427	218	101	c8_300pM_1
											404	183	88	c8_300pM_1
											401	226	114	c8_300pM_1
											427	192	99	c8_300pM_1
											433	231	129	c8_300pM_1
											447	229	117	c8_300pM_1
											466	226	114	c8_300pM_1
											441	226	118	c8_300pM_1
											439	200	104	c8_300pM_1
											443	227	104	c8_300pM_1
											419	207	104	c8_300pM_1
											417	233	115	c8_300pM_1
											427	195	105	c8_300pM_1
											442	205	109	c8_300pM_1
											455	199	104	c8_300pM_1
											462	256	121	c8_300pM_1
											442	227	113	c8_300pM_1
											437	200	91	c8_300pM_1
											391	196	95	c8_300pM_1
											438	200	98	c8_300pM_1
											463	211	113	c8_300pM_1
											467	214	112	c8_300pM_1
											501	193	116	c8_300pM_1
											446	202	107	c8_300pM_1
											482	197	104	c8_300pM_1
											408	232	102	c8_300pM_1
											389	211	96	c8_300pM_1
											401	210	99	c8_300pM_1
											472	218	117	c8_300pM_1
											429	200	106	c8_300pM_1
											514	212	113	c8_300pM_1
											485	182	96	c8_300pM_1
											442	214	111	c8_300pM_1
											441	211	118	c8_300pM_1
											411	233	114	c8_300pM_1
											425	210	113	c8_300pM_1
											473	215	117	c8_300pM_1
											463	196	106	c8_300pM_1
											461	208	119	c8_300pM_1
											457	215	104	c8_300pM_1
											431	201	104	c8_300pM_1
											448	232	128	c8_300pM_1
											454	235	108	c8_300pM_1
											455	212	109	c8_300pM_1
											460	224	107	c8_300pM_1
											492	220	124	c8_300pM_1
											485	215	110	c8_300pM_1
											463	201	100	c8_300pM_1
											490	248	126	c8_300pM_1
											450	218	105	c8_300pM_1
											406	216	111	c8_300pM_1
											419	240	118	c8_300pM_1
											496	220	119	c8_300pM_1
											431	227	128	c8_300pM_1
											465	228	122	c8_300pM_1
											466	200	99	c8_300pM_1
											478	241	129	c8_300pM_1
											460	216	106	c8_300pM_1
											366	75	48	c9_100pM_1
											381	72	39	c9_100pM_1
											391	62	37	c9_100pM_1
											355	74	50	c9_100pM_1
											359	76	37	c9_100pM_1
											388	71	42	c9_100pM_1
											396	75	50	c9_100pM_1
											379	73	43	c9_100pM_1
											390	73	42	c9_100pM_1
											384	71	47	c9_100pM_1
											359	67	42	c9_100pM_1
											380	60	40	c9_100pM_1
											390	80	49	c9_100pM_1
											413	74	48	c9_100pM_1
											381	77	48	c9_100pM_1
											390	75	46	c9_100pM_1
											406	70	45	c9_100pM_1
											410	67	40	c9_100pM_1
											368	64	45	c9_100pM_1
											369	74	40	c9_100pM_1
											399	79	47	c9_100pM_1
											403	60	38	c9_100pM_1
											390	68	42	c9_100pM_1
											398	74	52	c9_100pM_1
											387	75	53	c9_100pM_1
											377	73	43	c9_100pM_1
											425	57	36	c9_100pM_1
											384	79	44	c9_100pM_1
											422	72	41	c9_100pM_1
											400	74	46	c9_100pM_1
											394	72	47	c9_100pM_1
											416	71	46	c9_100pM_1
											417	87	53	c9_100pM_1
											436	67	39	c9_100pM_1
											404	82	49	c9_100pM_1
											457	61	37	c9_100pM_1
											398	54	42	c9_100pM_1
											429	69	44	c9_100pM_1
											397	86	41	c9_100pM_1
											422	83	56	c9_100pM_1
											421	73	48	c9_100pM_1
											424	76	51	c9_100pM_1
											446	73	43	c9_100pM_1
											430	69	46	c9_100pM_1
											453	67	46	c9_100pM_1
											479	79	47	c9_100pM_1
											438	67	44	c9_100pM_1
											441	100	61	c9_100pM_1
											477	79	55	c9_100pM_1
											485	90	59	c9_100pM_1
											466	85	55	c9_100pM_1
											489	86	48	c9_100pM_1
											484	76	57	c9_100pM_1
											513	75	45	c9_100pM_1
											455	77	51	c9_100pM_1
											504	87	63	c9_100pM_1
											502	96	52	c9_100pM_1
											536	97	65	c9_100pM_1
											496	101	48	c9_100pM_1
											509	118	72	c9_100pM_1
											487	95	67	c9_100pM_1
											554	94	67	c9_100pM_1
											486	100	58	c9_100pM_1

## Sheet: Figure 3b-c, SI Fig 7, 9, 16
	folder	Buffer:	cAb	dAb	Colocalized	FRET	DonorInt	AcceptorInt	folder		Serum	cAb	dAb	Colocalized	FRET	DonorInt	AcceptorInt	folder
Figure 3			909	19	7	7	54.6995	48.3048	c10_green0p2_red3_1			651	5	0	0	32.0959	25.6583	c1-0pMcntrl-serum_1
Buffer	3,5 - 20 nM		994	22	10	10	54.6839	51.2794	c10_green0p2_red3_1			604	7	0	0	32.0034	26.2363	c1-0pMcntrl-serum_1
	1,6 - 1nM		846	17	5	5	54.865	45.8153	c10_green0p2_red3_1			636	5	1	1	31.6679	24.323	c1-0pMcntrl-serum_1
	2,7 - 300 pM		977	20	6	6	53.3952	47.6422	c10_green0p2_red3_1			648	2	1	1	32.3071	28.8656	c1-0pMcntrl-serum_1
	8,9 - 100 pM		1043	21	9	9	51.6327	44.6515	c10_green0p2_red3_1			622	5	2	2	32.2902	28.6887	c1-0pMcntrl-serum_1
	10,11 - 10 pM		849	12	5	5	53.394	45.5608	c10_green0p2_red3_1			626	2	1	1	32.316	29.9541	c1-0pMcntrl-serum_1
	12,14 - 0 control		859	27	8	8	52.2527	44.5259	c10_green0p2_red3_1			619	3	2	2	32.194	25.6564	c1-0pMcntrl-serum_1
Serum	11,12 - 20 nM		844	9	4	4	56.4175	50.1331	c10_green0p2_red3_1			646	5	1	1	31.461	25.4837	c1-0pMcntrl-serum_1
	9,10 - 1nM		921	14	7	7	55.6081	50.256	c10_green0p2_red3_1			578	4	0	0	33.2699	28.4654	c1-0pMcntrl-serum_1
	7,8 - 300 pM		922	7	2	2	55.4111	46.201	c10_green0p2_red3_1			635	5	0	0	32.3872	26.1217	c1-0pMcntrl-serum_1
	5,6 - 100 pM		948	15	6	6	54.0835	47.1322	c10_green0p2_red3_1			629	0	0	0	32.7014	NaN	c1-0pMcntrl-serum_1
	3,4 - 10 pM		1170	22	6	6	52.1274	46.5338	c10_green0p2_red3_1			652	4	0	0	32.2911	25.0486	c1-0pMcntrl-serum_1
	1,2 - 0 control		907	15	8	8	54.1725	47.7372	c10_green0p2_red3_1			609	5	0	0	32.1315	27.1671	c1-0pMcntrl-serum_1
			1084	16	4	4	51.0886	45.4027	c10_green0p2_red3_1			590	3	0	0	32.2876	26.9874	c1-0pMcntrl-serum_1
SI Fig 7	Same as above using cAb		788	15	4	4	53.9465	47.8699	c10_green0p2_red3_1			625	4	1	1	31.742	28.8132	c1-0pMcntrl-serum_1
			903	17	6	6	55.9993	53.2718	c10_green0p2_red3_1			607	2	2	2	31.5201	23.8044	c1-0pMcntrl-serum_1
SI Fig 9	Same as above		1164	10	5	5	52.3676	46.3817	c10_green0p2_red3_1			618	4	0	0	31.4323	26.7192	c1-0pMcntrl-serum_1
			884	10	3	3	56.6404	49.7439	c10_green0p2_red3_1			604	1	0	0	31.9575	29.8028	c1-0pMcntrl-serum_1
SI Fig 16	Same as above		889	16	6	6	55.2836	48.774	c10_green0p2_red3_1			613	5	0	0	32.2117	27.9983	c1-0pMcntrl-serum_1
			952	14	7	7	54.136	48.506	c10_green0p2_red3_1			629	2	0	0	31.6476	27.3929	c1-0pMcntrl-serum_1
			861	17	5	5	54.7996	46.1775	c10_green0p2_red3_1			596	1	0	0	31.5521	22.7712	c1-0pMcntrl-serum_1
			1083	22	10	10	52.1666	45.9564	c10_green0p2_red3_1			627	3	0	0	32.7542	26.481	c1-0pMcntrl-serum_1
			1020	19	10	10	51.6365	47.8416	c10_green0p2_red3_1			599	3	0	0	33.1119	26.5606	c1-0pMcntrl-serum_1
			1102	10	3	3	53.1071	51.5437	c10_green0p2_red3_1			597	6	1	1	30.7135	26.6042	c1-0pMcntrl-serum_1
			951	14	4	4	53.5549	54.146	c10_green0p2_red3_1			626	3	1	1	32.2809	25.4042	c1-0pMcntrl-serum_1
			864	13	3	3	55.1667	50.4986	c10_green0p2_red3_1			621	7	0	0	31.9406	25.9984	c1-0pMcntrl-serum_1
			880	14	5	5	54.6719	48.0703	c10_green0p2_red3_1			586	1	0	0	33.3376	22.8352	c1-0pMcntrl-serum_1
			888	17	10	10	53.446	44.8288	c10_green0p2_red3_1			618	3	0	0	33.3596	26.2424	c1-0pMcntrl-serum_1
			1121	24	10	10	50.3815	49.5435	c10_green0p2_red3_1			626	2	0	0	32.3185	27.9721	c1-0pMcntrl-serum_1
			1029	18	6	6	51.1046	46.4811	c10_green0p2_red3_1			603	4	1	1	31.577	27.5865	c1-0pMcntrl-serum_1
			897	16	8	8	53.7606	49.9506	c10_green0p2_red3_1			641	6	2	2	31.9303	26.4732	c1-0pMcntrl-serum_1
			827	14	5	5	57.0219	48.8295	c10_green0p2_red3_1			627	5	0	0	31.6099	26.5198	c1-0pMcntrl-serum_1
			933	10	6	6	53.3806	49.0809	c10_green0p2_red3_1			602	11	2	2	31.4444	24.4862	c1-0pMcntrl-serum_1
			1106	18	7	7	51.0068	46.8191	c10_green0p2_red3_1			604	5	0	0	32.2284	24.5384	c1-0pMcntrl-serum_1
			853	15	11	11	54.3415	51.2674	c10_green0p2_red3_1			606	3	0	0	32.094	24.8124	c1-0pMcntrl-serum_1
			934	10	4	4	54.2886	47.2799	c10_green0p2_red3_1			584	3	1	1	33.3704	23.4813	c1-0pMcntrl-serum_1
			949	9	3	3	53.4145	48.74	c10_green0p2_red3_1			570	2	0	0	32.7776	33.0217	c1-0pMcntrl-serum_1
			936	13	7	7	53.4504	44.3083	c10_green0p2_red3_1			637	4	1	1	32.6342	27.3071	c1-0pMcntrl-serum_1
			828	11	2	2	52.3387	49.4206	c10_green0p2_red3_1			615	3	0	0	31.5653	25.3576	c1-0pMcntrl-serum_1
			928	11	6	6	56.2111	46.7182	c10_green0p2_red3_1			580	2	0	0	30.8442	29.1421	c1-0pMcntrl-serum_1
			NaN	NaN	NaN	NaN	NaN	NaN	c10_green0p2_red3_1			583	8	0	0	31.3108	28.4574	c1-0pMcntrl-serum_1
			835	17	6	6	56.7022	50.9643	c10_green0p2_red3_1			590	1	1	1	32.8253	31.7178	c1-0pMcntrl-serum_1
			1152	23	10	10	52.9941	49.2546	c10_green0p2_red3_1			597	4	0	0	32.3543	24.4912	c1-0pMcntrl-serum_1
			875	11	6	6	53.448	47.0246	c10_green0p2_red3_1			584	3	0	0	32.4645	24.7115	c1-0pMcntrl-serum_1
			890	15	6	6	54.2999	48.4198	c10_green0p2_red3_1			622	3	0	0	32.4495	27.1291	c1-0pMcntrl-serum_1
			1039	18	10	10	52.0475	46.053	c10_green0p2_red3_1			608	10	1	1	31.229	27.1595	c1-0pMcntrl-serum_1
			891	15	6	6	54.888	50.3904	c10_green0p2_red3_1			588	9	2	2	32.3624	25.161	c1-0pMcntrl-serum_1
			932	16	8	8	57.1545	50.9958	c10_green0p2_red3_1			581	3	1	1	30.5157	28.6095	c1-0pMcntrl-serum_1
			NaN	NaN	NaN	NaN	NaN	NaN	c10_green0p2_red3_1			552	1	0	0	31.4692	24.4418	c1-0pMcntrl-serum_1
			925	10	2	2	55.9306	47.5721	c10_green0p2_red3_1			564	2	0	0	31.5571	25.2945	c1-0pMcntrl-serum_1
			916	19	5	5	55.5004	49.4999	c10_green0p2_red3_1			620	3	2	2	31.906	28.2408	c1-0pMcntrl-serum_1
			1005	20	11	11	54.1027	49.4685	c10_green0p2_red3_1			606	4	0	0	32.4361	28.0449	c1-0pMcntrl-serum_1
			1131	9	4	4	52.5156	48.0466	c10_green0p2_red3_1			583	6	0	0	31.539	27.3735	c1-0pMcntrl-serum_1
			875	11	6	6	55.8912	47.4087	c10_green0p2_red3_1			612	5	1	1	31.568	26.2253	c1-0pMcntrl-serum_1
			1129	9	5	5	53.9401	47.4717	c10_green0p2_red3_1			629	6	0	0	31.8579	26.2724	c1-0pMcntrl-serum_1
			1061	14	6	6	65.1121	49.3658	c10_green0p2_red3_1			605	2	0	0	31.6052	27.9081	c1-0pMcntrl-serum_1
			959	1235	79	79	43.6542	29.5795	c10_green0p2_red3_1			401	2	0	0	33.6783	250.236	c1-0pMcntrl-serum_1
			921	12	4	4	59.4251	50.1185	c10_green0p2_red3_1			602	7	2	2	32.2266	25.5802	c1-0pMcntrl-serum_1
			1149	24	10	10	53.3726	50.5951	c10_green0p2_red3_1			592	3	0	0	32.1784	29.2556	c1-0pMcntrl-serum_1
			1132	26	10	10	53.5197	49.3277	c10_green0p2_red3_1			582	3	1	1	31.4677	27.2474	c1-0pMcntrl-serum_1
			1135	8	5	5	54.2199	54.337	c10_green0p2_red3_1			584	6	1	1	31.7857	27.8926	c1-0pMcntrl-serum_1
			1171	14	6	6	54.2409	48.9875	c10_green0p2_red3_1			608	8	1	1	31.06	26.7243	c1-0pMcntrl-serum_1
			1166	12	6	6	52.1031	49.6044	c10_green0p2_red3_1			601	4	0	0	31.6413	26.5969	c1-0pMcntrl-serum_1
			NaN	NaN	NaN	NaN	NaN	NaN	c11_green0p2_movie_1			433	289	136	136	34.8409	51.2702	c10-1nM-serum_1
			582	8	4	4	36.5971	28.6393	c11_green0p2_red3_1			419	259	119	119	35.1618	56.273	c10-1nM-serum_1
			573	7	3	3	36.4094	29.6132	c11_green0p2_red3_1			452	308	146	146	34.5493	51.7482	c10-1nM-serum_1
			552	9	3	3	36.2114	30.6714	c11_green0p2_red3_1			351	277	106	106	36.4044	56.801	c10-1nM-serum_1
			530	6	1	1	35.48	34.4915	c11_green0p2_red3_1			467	251	125	125	34.3186	49.914	c10-1nM-serum_1
			552	10	5	5	35.8122	34.3716	c11_green0p2_red3_1			400	275	121	121	36.2405	55.1859	c10-1nM-serum_1
			542	3	0	0	36.4319	40.4355	c11_green0p2_red3_1			410	277	126	126	34.805	53.9068	c10-1nM-serum_1
			522	3	0	0	36.669	28.4853	c11_green0p2_red3_1			348	281	106	106	36.793	54.7229	c10-1nM-serum_1
			571	8	5	5	38.4207	36.4989	c11_green0p2_red3_1			484	269	147	147	33.9743	47.3659	c10-1nM-serum_1
			583	7	4	4	36.436	29.836	c11_green0p2_red3_1			480	281	141	141	34.626	48.007	c10-1nM-serum_1
			582	7	5	5	37.95	32.9726	c11_green0p2_red3_1			462	237	126	126	34.3311	48.9486	c10-1nM-serum_1
			561	3	0	0	36.9459	29.8881	c11_green0p2_red3_1			493	257	138	138	34.5052	47.8741	c10-1nM-serum_1
			543	7	4	4	37.5187	33.7169	c11_green0p2_red3_1			451	284	144	144	35.5031	51.4201	c10-1nM-serum_1
			562	10	1	1	38.3005	30.751	c11_green0p2_red3_1			450	267	137	137	34.0016	48.6347	c10-1nM-serum_1
			572	2	1	1	37.4705	31.1736	c11_green0p2_red3_1			478	243	132	132	33.9994	49.4492	c10-1nM-serum_1
			582	3	1	1	37.1448	38.4933	c11_green0p2_red3_1			405	286	100	100	35.9866	53.4646	c10-1nM-serum_1
			613	4	0	0	38.2655	28.2719	c11_green0p2_red3_1			452	256	134	134	34.0648	49.0134	c10-1nM-serum_1
			592	5	2	2	36.9601	31.8575	c11_green0p2_red3_1			473	283	158	158	34.6455	47.5048	c10-1nM-serum_1
			589	6	1	1	37.9934	25.5603	c11_green0p2_red3_1			519	261	155	155	34.2751	46.4357	c10-1nM-serum_1
			587	6	2	2	36.5044	33.1284	c11_green0p2_red3_1			523	271	158	158	34.1864	45.2538	c10-1nM-serum_1
			582	6	3	3	37.2326	30.8777	c11_green0p2_red3_1			450	248	129	129	33.8548	47.3726	c10-1nM-serum_1
			583	7	3	3	37.2554	30.2892	c11_green0p2_red3_1			462	249	141	141	33.4088	47.2962	c10-1nM-serum_1
			585	5	2	2	38.1792	29.6025	c11_green0p2_red3_1			432	235	118	118	33.4474	48.0465	c10-1nM-serum_1
			573	8	3	3	37.5203	36.9297	c11_green0p2_red3_1			437	284	135	135	34.8213	51.2037	c10-1nM-serum_1
			612	6	0	0	36.1903	34.6467	c11_green0p2_red3_1			497	266	148	148	34.284	48.1683	c10-1nM-serum_1
			625	2	0	0	37.5239	30.4722	c11_green0p2_red3_1			474	227	133	133	34.9229	45.9023	c10-1nM-serum_1
			601	7	3	3	37.0354	31.8135	c11_green0p2_red3_1			525	226	120	120	33.9969	42.5663	c10-1nM-serum_1
			586	9	4	4	36.759	36.6048	c11_green0p2_red3_1			523	215	134	134	34.3724	38.3413	c10-1nM-serum_1
			603	2	1	1	36.6543	27.8673	c11_green0p2_red3_1			471	247	120	120	33.6397	48.367	c10-1nM-serum_1
			589	7	2	2	38.1996	37.6393	c11_green0p2_red3_1			446	217	124	124	33.231	45.9573	c10-1nM-serum_1
			572	15	5	5	37.5639	30.6107	c11_green0p2_red3_1			437	233	126	126	33.2553	47.471	c10-1nM-serum_1
			601	6	2	2	37.8101	32.7035	c11_green0p2_red3_1			375	253	118	118	35.4199	52.3192	c10-1nM-serum_1
			604	10	4	4	37.7411	33.5456	c11_green0p2_red3_1			435	289	151	151	33.3479	48.6939	c10-1nM-serum_1
			626	5	2	2	36.7329	32.6014	c11_green0p2_red3_1			481	241	155	155	33.7939	43.4293	c10-1nM-serum_1
			628	2	0	0	38.3739	24.9074	c11_green0p2_red3_1			476	184	117	117	33.0267	41.5899	c10-1nM-serum_1
			631	8	4	4	37.0761	33.7646	c11_green0p2_red3_1			493	189	125	125	34.4748	40.5286	c10-1nM-serum_1
			559	9	5	5	37.74	30.099	c11_green0p2_red3_1			437	208	133	133	32.8376	47.236	c10-1nM-serum_1
			585	7	4	4	37.2001	35.1987	c11_green0p2_red3_1			403	223	124	124	33.4225	48.4338	c10-1nM-serum_1
			582	6	2	2	38.1148	30.0123	c11_green0p2_red3_1			435	243	131	131	33.7002	49.3441	c10-1nM-serum_1
			615	7	2	2	37.9354	31.268	c11_green0p2_red3_1			366	269	118	118	35.011	53.7127	c10-1nM-serum_1
			603	6	4	4	38.0834	36.2057	c11_green0p2_red3_1			424	254	129	129	33.9323	48.5887	c10-1nM-serum_1
			614	15	9	9	35.8051	31.2774	c11_green0p2_red3_1			440	242	142	142	34.0908	44.775	c10-1nM-serum_1
			584	6	2	2	35.9692	29.6767	c11_green0p2_red3_1			459	250	146	146	33.8054	45.787	c10-1nM-serum_1
			575	5	3	3	36.6075	38.3594	c11_green0p2_red3_1			505	208	146	146	33.2439	40.9579	c10-1nM-serum_1
			568	5	3	3	37.5834	32.6969	c11_green0p2_red3_1			422	208	133	133	33.1538	47.203	c10-1nM-serum_1
			599	3	2	2	37.0881	31.4268	c11_green0p2_red3_1			424	211	131	131	33.3185	45.201	c10-1nM-serum_1
			590	5	2	2	37.5559	33.4932	c11_green0p2_red3_1			420	197	108	108	33.2675	49.6533	c10-1nM-serum_1
			558	6	3	3	36.9536	32.7549	c11_green0p2_red3_1			374	215	115	115	32.8716	49.6682	c10-1nM-serum_1
			612	3	2	2	36.4556	27.6122	c11_green0p2_red3_1			425	214	130	130	33.0059	47.2902	c10-1nM-serum_1
			564	7	4	4	36.5079	32.3831	c11_green0p2_red3_1			399	220	131	131	33.6486	47.3356	c10-1nM-serum_1
			585	3	3	3	36.871	35.7672	c11_green0p2_red3_1			414	237	155	155	32.7303	46.803	c10-1nM-serum_1
			611	8	3	3	37.1725	32.5531	c11_green0p2_red3_1			429	200	131	131	33.3618	46.2557	c10-1nM-serum_1
			588	6	3	3	38.2661	29.8523	c11_green0p2_red3_1			408	212	126	126	32.8431	47.8143	c10-1nM-serum_1
			550	9	2	2	36.7808	31.4811	c11_green0p2_red3_1			360	212	115	115	32.6686	50.4032	c10-1nM-serum_1
			574	8	3	3	37.7632	28.4371	c11_green0p2_red3_1			400	199	117	117	31.93	48.7979	c10-1nM-serum_1
			569	8	4	4	39.39	32.9148	c11_green0p2_red3_1			388	233	122	122	33.2173	49.602	c10-1nM-serum_1
			609	9	3	3	37.3801	35.0551	c11_green0p2_red3_1			385	212	125	125	33.7125	49.6338	c10-1nM-serum_1
			632	5	3	3	37.6172	36.6411	c11_green0p2_red3_1			405	231	138	138	33.2829	45.6059	c10-1nM-serum_1
			587	2	0	0	36.6507	26.2346	c11_green0p2_red3_1			427	220	121	121	32.8838	47.6895	c10-1nM-serum_1
			592	10	4	4	36.3617	39.0073	c11_green0p2_red3_1			383	198	116	116	33.1978	47.8996	c10-1nM-serum_1
			585	4	1	1	38.7149	28.1628	c11_green0p2_red3_1			394	226	122	122	33.1188	48.2676	c10-1nM-serum_1
			600	5	1	1	36.2183	26.7515	c11_green0p2_red3_1			381	192	110	110	32.1081	47.3575	c10-1nM-serum_1
			578	4	0	0	37.8326	27.7349	c11_green0p2_red3_1			386	198	118	118	32.2216	48.208	c10-1nM-serum_1
			588	5	0	0	36.8205	27.9098	c11_green0p2_red3_1			NaN	NaN	NaN	NaN	NaN	NaN	c10-1nM-serum_greenmovie_1
			NaN	NaN	NaN	NaN	NaN	NaN	c11_green0p2_red3_movie_1			NaN	NaN	NaN	NaN	NaN	NaN	c10-1nM-serum_greenmovie_2
			524	5	1	1	36.065	31.1486	c12_green0p2_red3_2			NaN	NaN	NaN	NaN	NaN	NaN	c10-1nM-serum_greenredmovie_1
			521	1	0	0	34.7515	25.0704	c12_green0p2_red3_2			335	532	151	151	37.156	61.7502	c11-20nM-serum_1
			478	4	0	0	35.1549	30.6119	c12_green0p2_red3_2			128	522	57	57	44.6613	69.5617	c11-20nM-serum_1
			520	6	1	1	35.6298	26.4548	c12_green0p2_red3_2			357	522	156	156	37.4315	58.6625	c11-20nM-serum_1
			508	1	0	0	34.9421	29.0111	c12_green0p2_red3_2			243	503	109	109	38.6545	63.5045	c11-20nM-serum_1
			504	4	0	0	33.9562	28.3563	c12_green0p2_red3_2			152	457	60	60	43.2794	65.5598	c11-20nM-serum_1
			480	4	0	0	33.5054	24.2788	c12_green0p2_red3_2			319	493	153	153	37.5474	61.8912	c11-20nM-serum_1
			512	2	0	0	38.2443	25.0617	c12_green0p2_red3_2			335	487	139	139	37.4367	58.952	c11-20nM-serum_1
			508	5	1	1	37.6301	23.9936	c12_green0p2_red3_2			257	549	127	127	38.7254	63.6485	c11-20nM-serum_1
			541	4	0	0	35.9829	27.8688	c12_green0p2_red3_2			407	534	192	192	36.7313	55.9632	c11-20nM-serum_1
			532	0	0	0	35.1386	NaN	c12_green0p2_red3_2			165	440	69	69	41.8252	60.8149	c11-20nM-serum_1
			542	1	0	0	35.7336	24.5873	c12_green0p2_red3_2			306	515	139	139	38.3065	58.7303	c11-20nM-serum_1
			501	2	0	0	33.7643	29.407	c12_green0p2_red3_2			258	503	114	114	38.6469	56.5558	c11-20nM-serum_1
			553	1	0	0	34.7153	29.861	c12_green0p2_red3_2			234	468	101	101	39.5212	62.7234	c11-20nM-serum_1
			483	2	0	0	34.0335	25.507	c12_green0p2_red3_2			433	508	199	199	36.4937	55.8246	c11-20nM-serum_1
			498	1	0	0	36.7456	27.9867	c12_green0p2_red3_2			319	478	144	144	37.7406	58.5529	c11-20nM-serum_1
			526	4	0	0	37.3974	27.4584	c12_green0p2_red3_2			299	543	126	126	39.0898	64.3358	c11-20nM-serum_1
			526	3	1	1	36.5057	26.8438	c12_green0p2_red3_2			196	477	86	86	40.4344	62.9789	c11-20nM-serum_1
			552	2	0	0	35.7676	24.8551	c12_green0p2_red3_2			440	523	183	183	37.1406	56.7611	c11-20nM-serum_1
			515	5	0	0	35.9027	26.9983	c12_green0p2_red3_2			209	466	97	97	41.9304	61.7109	c11-20nM-serum_1
			539	2	0	0	34.6321	24.9831	c12_green0p2_red3_2			323	494	151	151	37.353	56.5007	c11-20nM-serum_1
			515	3	0	0	35.7077	27.8528	c12_green0p2_red3_2			411	530	199	199	36.6146	56.6995	c11-20nM-serum_1
			500	4	0	0	34.5643	24.9496	c12_green0p2_red3_2			122	400	49	49	44.5159	63.743	c11-20nM-serum_1
			511	4	0	0	37.8509	31.9521	c12_green0p2_red3_2			243	460	102	102	39.4307	60.6446	c11-20nM-serum_1
			551	5	1	1	36.7842	32.8715	c12_green0p2_red3_2			220	516	108	108	39.4542	64.8826	c11-20nM-serum_1
			520	6	0	0	35.5833	26.1832	c12_green0p2_red3_2			255	490	107	107	39.4893	63.0862	c11-20nM-serum_1
			527	2	0	0	36.4731	24.8259	c12_green0p2_red3_2			88	374	40	40	48.0717	66.7524	c11-20nM-serum_1
			538	3	0	0	35.7788	26.5974	c12_green0p2_red3_2			370	485	159	159	38.0089	57.5909	c11-20nM-serum_1
			513	3	0	0	36.3927	29.0791	c12_green0p2_red3_2			397	480	180	180	38.4681	49.9121	c11-20nM-serum_1
			525	4	0	0	35.1623	30.1258	c12_green0p2_red3_2			426	463	193	193	35.557	54.9205	c11-20nM-serum_1
			525	2	0	0	35.3519	27.8062	c12_green0p2_red3_2			342	498	165	165	36.9416	57.8991	c11-20nM-serum_1
			568	1	0	0	36.8272	36.6248	c12_green0p2_red3_2			328	498	148	148	38.3502	60.6792	c11-20nM-serum_1
			507	1	0	0	35.5129	24.5116	c12_green0p2_red3_2			271	508	120	120	38.1746	63.4342	c11-20nM-serum_1
			560	6	0	0	36.9277	26.1774	c12_green0p2_red3_2			347	526	168	168	37.6359	57.7612	c11-20nM-serum_1
			538	1	0	0	36.8677	29.2964	c12_green0p2_red3_2			521	452	224	224	35.6732	49.7804	c11-20nM-serum_1
			528	1	0	0	35.7869	32.9926	c12_green0p2_red3_2			421	478	179	179	37.6246	52.8389	c11-20nM-serum_1
			498	6	0	0	34.7878	28.6871	c12_green0p2_red3_2			576	483	248	248	36.1834	47.2951	c11-20nM-serum_1
			541	3	0	0	35.8236	26.0541	c12_green0p2_red3_2			332	479	143	143	38.2247	58.0736	c11-20nM-serum_1
			518	3	0	0	35.9708	27.8392	c12_green0p2_red3_2			388	506	170	170	36.8051	56.7847	c11-20nM-serum_1
			583	3	0	0	35.5905	29.0383	c12_green0p2_red3_2			327	482	151	151	37.8019	58.6881	c11-20nM-serum_1
			598	1	0	0	34.7991	20.6524	c12_green0p2_red3_2			289	573	133	133	39.4462	65.2411	c11-20nM-serum_1
			563	4	0	0	36.2719	25.0486	c12_green0p2_red3_2			171	509	77	77	42.8373	62.7932	c11-20nM-serum_1
			533	3	1	1	36.127	23.2931	c12_green0p2_red3_2			480	481	211	211	36.0396	52.4897	c11-20nM-serum_1
			562	3	0	0	35.5568	25.1694	c12_green0p2_red3_2			335	486	138	138	38.6541	57.9924	c11-20nM-serum_1
			501	4	0	0	37.4712	29.1014	c12_green0p2_red3_2			477	493	223	223	36.2416	51.2887	c11-20nM-serum_1
			520	2	0	0	34.413	27.0932	c12_green0p2_red3_2			100	381	35	35	45.6335	65.6251	c11-20nM-serum_1
			522	0	0	0	36.0144	NaN	c12_green0p2_red3_2			148	421	50	50	43.1456	62.9778	c11-20nM-serum_1
			514	0	0	0	35.5368	NaN	c12_green0p2_red3_2			390	502	168	168	36.302	56.5959	c11-20nM-serum_1
			547	4	0	0	35.4771	31.7295	c12_green0p2_red3_2			107	478	39	39	43.255	69.8895	c11-20nM-serum_1
			594	5	0	0	35.5701	32.5735	c12_green0p2_red3_2			260	502	117	117	39.5832	59.9397	c11-20nM-serum_1
			552	5	0	0	35.8174	26.7783	c12_green0p2_red3_2			414	537	191	191	35.6065	54.5628	c11-20nM-serum_1
			551	1	0	0	35.4721	22.1775	c12_green0p2_red3_2			397	500	173	173	36.4745	55.9732	c11-20nM-serum_1
			554	3	0	0	36.2095	27.2668	c12_green0p2_red3_2			378	484	170	170	36.3894	56.075	c11-20nM-serum_1
			546	1	0	0	35.705	23.8713	c12_green0p2_red3_2			352	508	157	157	37.0729	55.8676	c11-20nM-serum_1
			519	1	0	0	35.0288	25.3906	c12_green0p2_red3_2			444	479	225	225	35.0186	54.3261	c11-20nM-serum_1
			580	1	0	0	35.7819	25.0821	c12_green0p2_red3_2			425	504	190	190	35.7595	54.5953	c11-20nM-serum_1
			584	4	0	0	35.1453	25.8577	c12_green0p2_red3_2			93	445	33	33	43.6329	68.6599	c11-20nM-serum_1
			594	4	0	0	35.3882	29.1508	c12_green0p2_red3_2			354	515	176	176	36.3423	59.1528	c11-20nM-serum_1
			572	3	0	0	35.9307	25.9455	c12_green0p2_red3_2			391	513	172	172	36.8355	55.4268	c11-20nM-serum_1
			532	3	0	0	34.6689	25.5516	c12_green0p2_red3_2			167	458	76	76	42.0733	65.0673	c11-20nM-serum_1
			560	1	0	0	35.0534	32.4513	c12_green0p2_red3_2			395	492	189	189	36.609	54.8951	c11-20nM-serum_1
			554	2	0	0	34.6007	24.1042	c12_green0p2_red3_2			132	461	52	52	41.8613	63.8428	c11-20nM-serum_1
			587	2	1	1	35.0079	25.2974	c12_green0p2_red3_2			254	410	95	95	38.5845	57.2525	c11-20nM-serum_1
			446	86	56	56	35.3176	43.6691	c13_green0p2_red3_1			198	435	78	78	40.8105	63.0883	c11-20nM-serum_1
			459	79	50	50	35.3949	46.8594	c13_green0p2_red3_1			124	444	49	49	37.5393	65.0456	c12-20nM-serum_1
			436	83	52	52	35.9333	46.5448	c13_green0p2_red3_1			48	404	24	24	41.1511	65.1682	c12-20nM-serum_1
			467	97	59	59	35.5752	49.424	c13_green0p2_red3_1			133	421	59	59	36.8417	63.8464	c12-20nM-serum_1
			445	80	52	52	34.9346	46.0366	c13_green0p2_red3_1			156	409	77	77	36.0874	63.0923	c12-20nM-serum_1
			455	106	69	69	35.2881	47.7803	c13_green0p2_red3_1			219	430	105	105	34.6502	61.2427	c12-20nM-serum_1
			434	81	52	52	34.5244	47.4165	c13_green0p2_red3_1			217	388	91	91	35.3741	61.3998	c12-20nM-serum_1
			485	92	60	60	35.7639	45.784	c13_green0p2_red3_1			275	387	118	118	34.2669	57.5947	c12-20nM-serum_1
			465	79	49	49	35.6161	44.4968	c13_green0p2_red3_1			NaN	NaN	NaN	NaN	NaN	NaN	c12-20nM-serum_1
			468	99	69	69	35.4372	43.3077	c13_green0p2_red3_1			120	394	59	59	37.8005	61.0851	c12-20nM-serum_1
			426	85	49	49	34.9414	43.0552	c13_green0p2_red3_1			251	393	135	135	33.3175	56.6143	c12-20nM-serum_1
			459	90	68	68	35.1348	41.8998	c13_green0p2_red3_1			216	386	103	103	33.5573	54.8729	c12-20nM-serum_1
			456	81	54	54	34.5417	42.7649	c13_green0p2_red3_1			299	368	154	154	32.1936	50.9778	c12-20nM-serum_1
			457	98	58	58	34.7086	41.6157	c13_green0p2_red3_1			232	364	111	111	34.744	58.579	c12-20nM-serum_1
			437	83	45	45	36.5612	44.6387	c13_green0p2_red3_1			319	385	144	144	33.7589	53.5975	c12-20nM-serum_1
			465	90	63	63	34.8528	50.6811	c13_green0p2_red3_1			315	404	141	141	33.7152	53.6164	c12-20nM-serum_1
			447	78	57	57	35.8853	42.8305	c13_green0p2_red3_1			155	426	78	78	36.2813	62.6106	c12-20nM-serum_1
			486	88	67	67	35.3804	43.3784	c13_green0p2_red3_1			231	420	94	94	33.1508	54.7742	c12-20nM-serum_1
			416	98	52	52	35.027	44.4361	c13_green0p2_red3_1			232	385	112	112	33.898	56.5872	c12-20nM-serum_1
			462	82	47	47	35.1247	41.9993	c13_green0p2_red3_1			235	369	112	112	32.9902	54.2989	c12-20nM-serum_1
			452	82	55	55	35.2059	45.096	c13_green0p2_red3_1			180	352	86	86	34.3598	54.5077	c12-20nM-serum_1
			439	80	54	54	35.5025	45.3925	c13_green0p2_red3_1			256	361	132	132	33.2281	54.1428	c12-20nM-serum_1
			456	103	71	71	35.357	44.775	c13_green0p2_red3_1			317	374	144	144	32.0313	50.038	c12-20nM-serum_1
			469	90	65	65	35.5506	49.0186	c13_green0p2_red3_1			219	347	96	96	34.8231	57.178	c12-20nM-serum_1
			484	83	54	54	35.1574	43.8166	c13_green0p2_red3_1			135	414	71	71	35.7128	62.411	c12-20nM-serum_1
			493	100	69	69	35.3841	40.4286	c13_green0p2_red3_1			269	416	146	146	33.7348	54.8337	c12-20nM-serum_1
			483	85	52	52	35.2646	39.7151	c13_green0p2_red3_1			332	449	170	170	33.0731	51.4188	c12-20nM-serum_1
			482	98	67	67	35.7811	39.0865	c13_green0p2_red3_1			294	391	140	140	33.5077	50.2677	c12-20nM-serum_1
			448	104	66	66	36.212	44.1454	c13_green0p2_red3_1			363	353	162	162	33.2718	47.7877	c12-20nM-serum_1
			445	93	63	63	35.6316	42.8668	c13_green0p2_red3_1			282	369	129	129	33.5825	55.5023	c12-20nM-serum_1
			482	102	71	71	34.8847	44.2191	c13_green0p2_red3_1			276	357	136	136	32.5335	53.0305	c12-20nM-serum_1
			536	106	70	70	36.984	46.229	c13_green0p2_red3_1			301	384	150	150	33.3854	55.17	c12-20nM-serum_1
			559	94	59	59	36.4076	45.0579	c13_green0p2_red3_1			203	413	97	97	35.3573	61.9987	c12-20nM-serum_1
			527	111	74	74	36.3765	39.6861	c13_green0p2_red3_1			203	426	100	100	35.879	60.988	c12-20nM-serum_1
			515	96	64	64	36.6389	40.7188	c13_green0p2_red3_1			295	376	140	140	33.9792	53.1374	c12-20nM-serum_1
			500	81	56	56	37.0726	39.0888	c13_green0p2_red3_1			359	430	177	177	33.4468	50.6457	c12-20nM-serum_1
			481	102	66	66	37.3309	40.9887	c13_green0p2_red3_1			360	375	177	177	33.3103	49.8187	c12-20nM-serum_1
			495	107	67	67	36.0145	43.3206	c13_green0p2_red3_1			271	417	128	128	35.3734	55.2647	c12-20nM-serum_1
			460	75	49	49	35.4318	46.505	c13_green0p2_red3_1			297	424	149	149	33.6565	53.9565	c12-20nM-serum_1
			587	135	86	86	36.1015	46.5351	c13_green0p2_red3_1			54	366	24	24	41.0436	66.3644	c12-20nM-serum_1
			534	97	65	65	37.696	46.4648	c13_green0p2_red3_1			206	426	104	104	35.3275	60.9006	c12-20nM-serum_1
			571	104	70	70	36.8922	42.0769	c13_green0p2_red3_1			137	422	70	70	37.2024	59.867	c12-20nM-serum_1
			537	103	66	66	36.9713	41.6009	c13_green0p2_red3_1			236	406	97	97	35.0106	53.2451	c12-20nM-serum_1
			559	111	70	70	37.5495	39.0004	c13_green0p2_red3_1			252	404	125	125	34.7803	54.878	c12-20nM-serum_1
			572	98	60	60	36.7678	42.1148	c13_green0p2_red3_1			172	367	66	66	36.4474	54.1786	c12-20nM-serum_1
			561	96	63	63	35.9741	41.8698	c13_green0p2_red3_1			58	386	27	27	42.8407	63.7501	c12-20nM-serum_1
			548	111	75	75	36.0859	44.4094	c13_green0p2_red3_1			205	394	97	97	34.9597	56.3078	c12-20nM-serum_1
			356	109	51	51	43.3911	54.388	c13_green0p2_red3_1			273	387	114	114	33.8633	55.9851	c12-20nM-serum_1
			592	126	80	80	39.2307	44.1762	c13_green0p2_red3_1			243	433	117	117	33.3885	58.9338	c12-20nM-serum_1
			564	114	67	67	37.4896	43.2659	c13_green0p2_red3_1			288	426	155	155	34.7694	58.2406	c12-20nM-serum_1
			598	121	77	77	36.7261	43.4042	c13_green0p2_red3_1			98	384	45	45	39.3489	62.7154	c12-20nM-serum_1
			559	113	78	78	37.2114	43.9704	c13_green0p2_red3_1			163	399	90	90	35.8168	58.921	c12-20nM-serum_1
			598	118	82	82	36.957	43.1875	c13_green0p2_red3_1			147	366	59	59	36.1154	60.3016	c12-20nM-serum_1
			557	127	85	85	37.7499	44.6382	c13_green0p2_red3_1			307	402	159	159	32.2344	52.5362	c12-20nM-serum_1
			552	132	87	87	36.2721	44.7127	c13_green0p2_red3_1			282	389	137	137	32.6843	53.3431	c12-20nM-serum_1
			612	138	95	95	38.4919	49.145	c13_green0p2_red3_1			280	383	140	140	32.778	54.9724	c12-20nM-serum_1
			610	121	78	78	38.3312	48.0408	c13_green0p2_red3_1			223	416	104	104	33.8896	60.1806	c12-20nM-serum_1
			614	128	87	87	37.2645	45.1158	c13_green0p2_red3_1			153	388	76	76	36.6258	59.3526	c12-20nM-serum_1
			634	109	75	75	36.8478	45.8853	c13_green0p2_red3_1			92	357	39	39	39.322	60.5312	c12-20nM-serum_1
			554	131	81	81	37.3994	43.783	c13_green0p2_red3_1			262	387	130	130	33.9756	57.3689	c12-20nM-serum_1
			587	126	75	75	37.6742	45.3929	c13_green0p2_red3_1			219	402	107	107	34.8528	56.4722	c12-20nM-serum_1
			603	115	70	70	36.2798	41.7735	c13_green0p2_red3_1			143	403	73	73	36.5325	60.7541	c12-20nM-serum_1
			607	111	74	74	36.4491	46.1105	c13_green0p2_red3_1			302	382	135	135	33.8292	54.1193	c12-20nM-serum_1
			853	6	1	1	41.6153	29.2304	c14_green0p2_red3_1			259	403	126	126	33.2167	57.265	c12-20nM-serum_1
			831	8	0	0	41.721	30.0203	c14_green0p2_red3_1			675	209	111	111	34.1695	44.2393	c13-1nM-buffer_1
			828	5	0	0	41.0771	24.862	c14_green0p2_red3_1			665	184	95	95	33.27	46.4291	c13-1nM-buffer_1
			872	8	1	1	40.7918	28.6262	c14_green0p2_red3_1			671	178	102	102	33.516	44.9765	c13-1nM-buffer_1
			811	6	0	0	40.5055	29.0315	c14_green0p2_red3_1			719	190	112	112	32.6752	44.2912	c13-1nM-buffer_1
			820	6	1	1	40.7715	27.9595	c14_green0p2_red3_1			677	177	98	98	33.8618	43.9297	c13-1nM-buffer_1
			854	4	0	0	40.9631	30.5944	c14_green0p2_red3_1			684	166	96	96	33.2087	45.6881	c13-1nM-buffer_1
			837	5	0	0	40.351	25.103	c14_green0p2_red3_1			732	177	114	114	32.7428	44.1583	c13-1nM-buffer_1
			867	8	1	1	42.1541	26.6602	c14_green0p2_red3_1			646	188	107	107	33.3264	47.9566	c13-1nM-buffer_1
			872	4	0	0	41.1504	26.9229	c14_green0p2_red3_1			726	208	127	127	33.284	42.5822	c13-1nM-buffer_1
			857	2	0	0	40.838	25.6962	c14_green0p2_red3_1			753	201	124	124	33.3677	40.9577	c13-1nM-buffer_1
			811	10	0	0	43.3938	29.7638	c14_green0p2_red3_1			712	186	115	115	32.7559	42.8323	c13-1nM-buffer_1
			838	6	0	0	42.6122	31.4646	c14_green0p2_red3_1			759	178	112	112	33.7631	40.6113	c13-1nM-buffer_1
			817	6	0	0	42.7617	29.7358	c14_green0p2_red3_1			720	188	123	123	34.0765	42.9883	c13-1nM-buffer_1
			872	4	2	2	41.0665	29.1305	c14_green0p2_red3_1			698	197	110	110	33.3596	40.9163	c13-1nM-buffer_1
			923	3	0	0	42.4139	27.9091	c14_green0p2_red3_1			794	168	105	105	32.762	40.7522	c13-1nM-buffer_1
			877	6	0	0	42.3609	28.7143	c14_green0p2_red3_1			686	190	116	116	32.8768	44.8828	c13-1nM-buffer_1
			862	2	0	0	42.7081	29.7999	c14_green0p2_red3_1			716	188	123	123	33.7768	42.0662	c13-1nM-buffer_1
			875	8	1	1	42.5789	28.536	c14_green0p2_red3_1			734	172	109	109	33.7136	40.9252	c13-1nM-buffer_1
			853	4	0	0	41.6379	27.4875	c14_green0p2_red3_1			685	182	112	112	33.2357	44.4916	c13-1nM-buffer_1
			824	4	0	0	42.6301	29.9861	c14_green0p2_red3_1			699	178	107	107	33.211	41.1762	c13-1nM-buffer_1
			825	2	0	0	42.6122	33.8133	c14_green0p2_red3_1			703	181	114	114	32.8454	41.7926	c13-1nM-buffer_1
			836	2	0	0	41.7277	26.5984	c14_green0p2_red3_1			700	191	109	109	32.8685	41.6633	c13-1nM-buffer_1
			845	8	0	0	41.9948	30.3543	c14_green0p2_red3_1			681	179	105	105	33.7768	43.4876	c13-1nM-buffer_1
			845	9	0	0	42.455	29.7329	c14_green0p2_red3_1			692	171	107	107	33.266	45.2334	c13-1nM-buffer_1
			875	5	0	0	42.4433	28.4221	c14_green0p2_red3_1			748	174	101	101	32.728	42.2987	c13-1nM-buffer_1
			837	5	0	0	42.6124	30.2836	c14_green0p2_red3_1			714	193	124	124	33.6039	39.9714	c13-1nM-buffer_1
			849	7	2	2	41.2913	28.1904	c14_green0p2_red3_1			719	172	108	108	33.8717	38.2516	c13-1nM-buffer_1
			835	6	0	0	42.6699	29.764	c14_green0p2_red3_1			734	147	89	89	33.7401	34.8544	c13-1nM-buffer_1
			822	7	0	0	41.525	29.1542	c14_green0p2_red3_1			723	177	106	106	33.0518	41.5264	c13-1nM-buffer_1
			809	3	1	1	41.7896	26.5567	c14_green0p2_red3_1			738	182	110	110	32.8959	41.9454	c13-1nM-buffer_1
			868	1	0	0	41.2141	36.1592	c14_green0p2_red3_1			727	165	109	109	33.5226	41.1907	c13-1nM-buffer_1
			815	5	1	1	41.8149	27.3871	c14_green0p2_red3_1			690	183	103	103	33.4599	44.2068	c13-1nM-buffer_1
			815	5	0	0	44.0438	28.1101	c14_green0p2_red3_1			692	162	107	107	33.5065	42.8055	c13-1nM-buffer_1
			884	2	0	0	41.0695	35.644	c14_green0p2_red3_1			730	157	118	118	34.3895	36.9012	c13-1nM-buffer_1
			858	5	1	1	42.1869	27.8202	c14_green0p2_red3_1			727	159	117	117	32.7106	35.3792	c13-1nM-buffer_1
			868	9	2	2	41.7713	29.6049	c14_green0p2_red3_1			775	162	120	120	34.0874	35.5439	c13-1nM-buffer_1
			803	6	2	2	39.6407	27.3309	c14_green0p2_red3_1			735	157	104	104	32.949	39.1897	c13-1nM-buffer_1
			774	4	0	0	40.5742	29.0839	c14_green0p2_red3_1			721	189	133	133	33.5271	39.1433	c13-1nM-buffer_1
			886	6	0	0	43.2484	30.0909	c14_green0p2_red3_1			745	149	94	94	33.0264	41.3685	c13-1nM-buffer_1
			882	3	0	0	43.4651	25.245	c14_green0p2_red3_1			680	206	118	118	33.7631	46.7165	c13-1nM-buffer_1
			843	6	0	0	43.5413	26.6343	c14_green0p2_red3_1			688	192	119	119	33.0968	42.7456	c13-1nM-buffer_1
			841	2	0	0	44.9395	27.3173	c14_green0p2_red3_1			711	177	117	117	33.5181	39.8283	c13-1nM-buffer_1
			845	5	0	0	43.5914	29.5082	c14_green0p2_red3_1			721	153	105	105	32.983	37.9371	c13-1nM-buffer_1
			905	3	0	0	42.9494	27.9906	c14_green0p2_red3_1			769	169	113	113	33.3205	37.5651	c13-1nM-buffer_1
			852	4	0	0	41.5172	29.9541	c14_green0p2_red3_1			704	192	137	137	32.8155	42.4534	c13-1nM-buffer_1
			794	6	0	0	40.0509	30.4528	c14_green0p2_red3_1			734	166	105	105	33.1979	43.4435	c13-1nM-buffer_1
			922	3	0	0	43.3757	29.374	c14_green0p2_red3_1			748	177	110	110	32.8364	42.1974	c13-1nM-buffer_1
			897	6	0	0	43.7747	27.5162	c14_green0p2_red3_1			661	172	92	92	33.5337	45.2864	c13-1nM-buffer_1
			855	2	1	1	43.4187	31.0601	c14_green0p2_red3_1			716	187	119	119	32.7987	41.7853	c13-1nM-buffer_1
			887	4	1	1	42.6785	31.6916	c14_green0p2_red3_1			690	201	118	118	34.0026	42.6582	c13-1nM-buffer_1
			864	6	1	1	42.2606	26.254	c14_green0p2_red3_1			707	168	99	99	33.6136	40.5225	c13-1nM-buffer_1
			816	4	0	0	43.6853	29.3517	c14_green0p2_red3_1			781	163	114	114	32.9057	39.3111	c13-1nM-buffer_1
			851	3	0	0	43.1293	27.3192	c14_green0p2_red3_1			705	181	109	109	34.0204	42.2051	c13-1nM-buffer_1
			876	6	1	1	43.2702	34.7621	c14_green0p2_red3_1			649	165	104	104	32.6269	42.2479	c13-1nM-buffer_1
			896	9	0	0	42.6981	31.1099	c14_green0p2_red3_1			753	171	113	113	32.8184	40.4105	c13-1nM-buffer_1
			888	7	1	1	42.7563	29.9649	c14_green0p2_red3_1			654	169	103	103	33.4305	47.0783	c13-1nM-buffer_1
			891	6	1	1	43.3913	30.0317	c14_green0p2_red3_1			709	192	124	124	32.2757	42.6449	c13-1nM-buffer_1
			862	3	0	0	41.4932	26.5256	c14_green0p2_red3_1			729	169	112	112	32.6599	40.3442	c13-1nM-buffer_1
			830	4	0	0	42.9695	29.1232	c14_green0p2_red3_1			702	196	125	125	33.1286	44.2194	c13-1nM-buffer_1
			878	5	1	1	42.2149	28.5268	c14_green0p2_red3_1			756	178	117	117	32.8952	40.2446	c13-1nM-buffer_1
			841	6	0	0	41.6462	26.417	c14_green0p2_red3_1			701	159	97	97	33.0266	42.4163	c13-1nM-buffer_1
			863	3	0	0	41.4389	27.0088	c14_green0p2_red3_1			699	175	105	105	33.2032	42.3576	c13-1nM-buffer_1
			339	59	31	31	37.8003	52.3129	c15_500nM_antirabbit647_green0p2_red3_1			747	182	111	111	33.5873	43.5638	c13-1nM-buffer_1
			381	48	26	26	36.882	38.0018	c15_500nM_antirabbit647_green0p2_red3_1			542	475	170	170	39.6402	58.8932	c14-300pM-buffer_1
			446	61	34	34	36.4616	42.1412	c15_500nM_antirabbit647_green0p2_red3_1			622	498	210	210	40.0854	58.6618	c14-300pM-buffer_1
			393	58	42	42	37.4856	45.5722	c15_500nM_antirabbit647_green0p2_red3_1			653	488	212	212	39.3335	55.9656	c14-300pM-buffer_1
			504	73	50	50	37.5636	36.83	c15_500nM_antirabbit647_green0p2_red3_1			584	517	184	184	39.7852	59.9372	c14-300pM-buffer_1
			531	59	42	42	38.6508	29.4656	c15_500nM_antirabbit647_green0p2_red3_1			623	483	198	198	39.622	55.7608	c14-300pM-buffer_1
			490	45	31	31	38.0223	29.7611	c15_500nM_antirabbit647_green0p2_red3_1			588	460	176	176	39.6248	58.259	c14-300pM-buffer_1
			488	67	38	38	37.5496	40.3793	c15_500nM_antirabbit647_green0p2_red3_1			624	458	181	181	39.9705	57.7651	c14-300pM-buffer_1
			646	90	54	54	42.2115	35.5764	c15_500nM_antirabbit647_green0p2_red3_1			552	511	176	176	39.9171	60.3494	c14-300pM-buffer_1
			651	72	52	52	42.1038	29.7143	c15_500nM_antirabbit647_green0p2_red3_1			615	480	193	193	38.8479	55.5505	c14-300pM-buffer_1
			695	64	41	41	44.0289	29.044	c15_500nM_antirabbit647_green0p2_red3_1			631	456	215	215	38.1568	51.7717	c14-300pM-buffer_1
			677	62	32	32	42.7681	40.3176	c15_500nM_antirabbit647_green0p2_red3_1			668	441	194	194	37.782	53.9874	c14-300pM-buffer_1
			732	102	54	54	42.3027	38.015	c15_500nM_antirabbit647_green0p2_red3_1			643	452	200	200	37.8715	52.072	c14-300pM-buffer_1
			743	99	60	60	43.6501	35.6988	c15_500nM_antirabbit647_green0p2_red3_1			635	446	200	200	37.3505	53.0706	c14-300pM-buffer_1
			750	77	47	47	43.9657	32.8763	c15_500nM_antirabbit647_green0p2_red3_1			672	473	230	230	37.9902	51.2204	c14-300pM-buffer_1
			767	86	55	55	42.3546	43.9462	c15_500nM_antirabbit647_green0p2_red3_1			693	426	211	211	38.0887	53.8196	c14-300pM-buffer_1
			565	117	75	75	37.508	47.2507	c15_green0p2_red3_1			515	458	162	162	38.0985	58.8525	c14-300pM-buffer_1
			579	88	56	56	36.3017	42.5856	c15_green0p2_red3_1			626	436	191	191	37.2819	54.1563	c14-300pM-buffer_1
			534	91	58	58	36.1508	46.0014	c15_green0p2_red3_1			665	421	215	215	36.7736	50.4964	c14-300pM-buffer_1
			553	111	66	66	35.5322	42.831	c15_green0p2_red3_1			607	418	199	199	36.5518	52.6452	c14-300pM-buffer_1
			522	67	43	43	36.1377	47.3686	c15_green0p2_red3_1			617	436	193	193	36.7016	50.3164	c14-300pM-buffer_1
			532	82	62	62	36.1173	44.0099	c15_green0p2_red3_1			589	398	196	196	37.2777	53.6744	c14-300pM-buffer_1
			496	109	70	70	35.64	44.5254	c15_green0p2_red3_1			666	404	221	221	36.454	50.3968	c14-300pM-buffer_1
			482	75	56	56	36.1339	43.9186	c15_green0p2_red3_1			666	406	203	203	37.1043	51.8063	c14-300pM-buffer_1
			700	127	86	86	39.6566	46.8792	c15_green0p2_red3_1			561	375	184	184	36.1132	55.4813	c14-300pM-buffer_1
			672	152	92	92	40.8154	41.933	c15_green0p2_red3_1			543	411	192	192	37.9501	54.4886	c14-300pM-buffer_1
			667	134	90	90	39.3307	42.9855	c15_green0p2_red3_1			587	392	210	210	35.3633	48.2287	c14-300pM-buffer_1
			668	142	82	82	38.8494	43.4034	c15_green0p2_red3_1			641	367	196	196	35.9741	46.9937	c14-300pM-buffer_1
			676	150	102	102	37.5114	41.3938	c15_green0p2_red3_1			680	366	214	214	36.5196	43.6846	c14-300pM-buffer_1
			619	122	78	78	38.9107	44.6788	c15_green0p2_red3_1			584	364	182	182	35.8237	51.8391	c14-300pM-buffer_1
			636	118	85	85	39.4871	44.3132	c15_green0p2_red3_1			589	341	181	181	35.2184	48.8638	c14-300pM-buffer_1
			578	113	72	72	36.944	44.6459	c15_green0p2_red3_1			558	351	175	175	35.6255	52.3343	c14-300pM-buffer_1
			766	139	85	85	40.1062	44.9212	c15_green0p2_red3_1			504	369	170	170	36.6583	57.3801	c14-300pM-buffer_1
			743	149	101	101	40.4901	44.4119	c15_green0p2_red3_1			576	373	213	213	36.1677	51.8045	c14-300pM-buffer_1
			735	151	91	91	41.8195	43.5521	c15_green0p2_red3_1			675	380	212	212	36.7133	46.5536	c14-300pM-buffer_1
			716	144	82	82	40.4517	42.9333	c15_green0p2_red3_1			690	371	231	231	37.1071	45.5728	c14-300pM-buffer_1
			739	153	92	92	40.5509	41.2528	c15_green0p2_red3_1			627	320	183	183	35.9885	42.7871	c14-300pM-buffer_1
			713	137	86	86	41.4982	41.9846	c15_green0p2_red3_1			609	352	191	191	35.2215	48.8294	c14-300pM-buffer_1
			717	133	79	79	39.7317	40.2433	c15_green0p2_red3_1			573	375	183	183	35.4675	50.1539	c14-300pM-buffer_1
			712	129	81	81	39.6319	41.991	c15_green0p2_red3_1			541	368	186	186	35.7745	51.3429	c14-300pM-buffer_1
			750	157	101	101	41.7204	49.461	c15_green0p2_red3_1			492	376	173	173	36.4255	55.2146	c14-300pM-buffer_1
			724	133	84	84	41.3477	43.1954	c15_green0p2_red3_1			575	338	158	158	35.5102	51.3234	c14-300pM-buffer_1
			747	144	97	97	41.8875	42.3124	c15_green0p2_red3_1			633	344	199	199	34.8711	48.0263	c14-300pM-buffer_1
			767	133	80	80	42.1743	46.2491	c15_green0p2_red3_1			656	343	201	201	36.3798	48.0387	c14-300pM-buffer_1
			755	148	82	82	40.4178	43.0366	c15_green0p2_red3_1			667	320	189	189	35.7933	44.7046	c14-300pM-buffer_1
			759	156	89	89	41.1195	43.428	c15_green0p2_red3_1			575	330	184	184	35.1732	52.3486	c14-300pM-buffer_1
			737	153	90	90	41.4206	42.8903	c15_green0p2_red3_1			573	347	186	186	35.3086	49.8863	c14-300pM-buffer_1
			769	168	105	105	41.9658	44.1824	c15_green0p2_red3_1			588	359	187	187	35.5848	52.2189	c14-300pM-buffer_1
			735	134	89	89	41.1048	46.4658	c15_green0p2_red3_1			502	410	153	153	35.7587	57.0172	c14-300pM-buffer_1
			737	156	96	96	41.5346	44.5348	c15_green0p2_red3_1			588	405	185	185	35.4659	52.6871	c14-300pM-buffer_1
			713	162	95	95	41.1614	41.2509	c15_green0p2_red3_1			623	381	210	210	34.9241	48.8948	c14-300pM-buffer_1
			720	151	82	82	41.4426	41.9852	c15_green0p2_red3_1			558	393	197	197	36.4463	53.0031	c14-300pM-buffer_1
			743	152	82	82	41.0307	40.4522	c15_green0p2_red3_1			635	365	195	195	34.4476	49.0914	c14-300pM-buffer_1
			727	153	100	100	40.6394	43.7764	c15_green0p2_red3_1			553	376	171	171	36.1328	51.8353	c14-300pM-buffer_1
			735	147	86	86	42.3366	43.4648	c15_green0p2_red3_1			642	380	190	190	34.6209	48.9919	c14-300pM-buffer_1
			761	138	89	89	41.1436	44.8539	c15_green0p2_red3_1			565	411	204	204	35.237	52.7932	c14-300pM-buffer_1
			720	136	81	81	41.1151	47.671	c15_green0p2_red3_1			531	412	195	195	36.358	58.006	c14-300pM-buffer_1
			720	146	90	90	39.7886	44.9425	c15_green0p2_red3_1			586	417	212	212	36.4409	53.426	c14-300pM-buffer_1
			731	141	95	95	40.0228	41.7791	c15_green0p2_red3_1			663	381	212	212	34.9602	49.5846	c14-300pM-buffer_1
			699	167	97	97	41.285	43.4346	c15_green0p2_red3_1			551	400	196	196	36.0595	52.5758	c14-300pM-buffer_1
			740	149	95	95	40.2751	43.3567	c15_green0p2_red3_1			625	378	198	198	35.9012	49.2198	c14-300pM-buffer_1
			723	153	98	98	41.1616	43.3747	c15_green0p2_red3_1			610	359	186	186	36.5477	53.4288	c14-300pM-buffer_1
			739	148	87	87	40.9187	42.7687	c15_green0p2_red3_1			624	372	194	194	35.5041	50.5428	c14-300pM-buffer_1
			718	158	96	96	41.7104	43.8951	c15_green0p2_red3_1			612	366	205	205	35.0489	51.1455	c14-300pM-buffer_1
			669	150	81	81	41.096	46.3785	c15_green0p2_red3_1			731	184	111	111	33.788	42.2397	c16old-1nM-buffer_1
			686	129	79	79	41.8911	44.9137	c15_green0p2_red3_1			665	181	108	108	34.0427	43.2366	c16old-1nM-buffer_1
			745	146	94	94	40.4552	43.4128	c15_green0p2_red3_1			731	173	101	101	33.8931	43.2171	c16old-1nM-buffer_1
			663	142	83	83	40.3946	42.6506	c15_green0p2_red3_1			689	200	107	107	35.1482	45.7618	c16old-1nM-buffer_1
			663	152	98	98	43.7297	44.5437	c15_green0p2_red3_1			768	205	124	124	35.3545	44.4414	c16old-1nM-buffer_1
			706	132	82	82	40.984	44.6963	c15_green0p2_red3_1			761	206	132	132	35.4412	45.6027	c16old-1nM-buffer_1
			695	135	87	87	40.5654	43.3211	c15_green0p2_red3_1			811	184	112	112	35.0395	43.8133	c16old-1nM-buffer_1
			732	141	85	85	40.0067	43.1077	c15_green0p2_red3_1			711	133	75	75	33.9798	42.2574	c16old-1nM-buffer_1
			720	134	82	82	40.1657	46.2445	c15_green0p2_red3_1			733	174	107	107	34.2951	41.4157	c16old-1nM-buffer_1
			709	160	109	109	39.8437	45.1008	c15_green0p2_red3_1			698	185	112	112	34.0824	42.8622	c16old-1nM-buffer_1
			712	139	73	73	41.645	43.6435	c15_green0p2_red3_1			727	172	99	99	34.2737	41.5808	c16old-1nM-buffer_1
			678	146	89	89	39.6591	42.98	c15_green0p2_red3_1			779	167	103	103	34.5975	41.7323	c16old-1nM-buffer_1
			702	115	70	70	40.3302	42.3823	c15_green0p2_red3_1			747	177	89	89	34.771	42.4177	c16old-1nM-buffer_1
			709	115	73	73	40.5262	45.1014	c15_green0p2_red3_1			786	189	116	116	35.6904	41.9619	c16old-1nM-buffer_1
			704	126	81	81	40.4091	42.0867	c15_green0p2_red3_1			772	179	112	112	35.4122	44.5686	c16old-1nM-buffer_1
			742	147	93	93	40.7889	44.8218	c15_green0p2_red3_1			695	111	57	57	34.4716	42.2956	c16old-1nM-buffer_1
			791	856	236	236	60.2331	63.4115	c1_green0p2_red3_1			740	131	75	75	33.2248	43.0313	c16old-1nM-buffer_1
			807	860	264	264	59.94	64.7155	c1_green0p2_red3_1			766	158	98	98	33.7884	41.6793	c16old-1nM-buffer_1
			878	814	286	286	59.9978	59.8407	c1_green0p2_red3_1			723	163	99	99	34.1953	42.2883	c16old-1nM-buffer_1
			817	814	267	267	60.8557	61.9203	c1_green0p2_red3_1			707	178	108	108	34.7651	41.6334	c16old-1nM-buffer_1
			888	833	283	283	59.8606	59.6256	c1_green0p2_red3_1			699	155	91	91	34.5892	43.8933	c16old-1nM-buffer_1
			778	826	233	233	61.3677	62.0266	c1_green0p2_red3_1			762	212	122	122	35.9986	42.4696	c16old-1nM-buffer_1
			859	804	262	262	59.7977	60.7067	c1_green0p2_red3_1			806	177	105	105	34.9029	41.0987	c16old-1nM-buffer_1
			742	842	252	252	58.1914	65.362	c1_green0p2_red3_1			697	126	69	69	34.0621	47.6324	c16old-1nM-buffer_1
			840	759	248	248	57.5943	59.2806	c1_green0p2_red3_1			726	141	86	86	34.7449	43.8299	c16old-1nM-buffer_1
			879	784	283	283	56.777	53.9263	c1_green0p2_red3_1			698	159	100	100	34.5162	39.164	c16old-1nM-buffer_1
			42	124	5	5	159.41	79.8457	c1_green0p2_red3_1			728	142	94	94	34.6183	37.0635	c16old-1nM-buffer_1
			926	804	288	288	59.7544	55.3644	c1_green0p2_red3_1			767	140	92	92	35.4885	36.0453	c16old-1nM-buffer_1
			913	794	268	268	57.586	56.2996	c1_green0p2_red3_1			771	170	100	100	35.8	40.9073	c16old-1nM-buffer_1
			888	799	279	279	57.6182	53.9249	c1_green0p2_red3_1			806	175	113	113	35.6309	40.8505	c16old-1nM-buffer_1
			839	716	247	247	56.9449	56.5394	c1_green0p2_red3_1			781	186	119	119	35.2183	41.8239	c16old-1nM-buffer_1
			803	776	257	257	57.1235	59.0378	c1_green0p2_red3_1			709	168	97	97	33.7032	44.8999	c16old-1nM-buffer_1
			909	755	288	288	56.3094	54.8277	c1_green0p2_red3_1			712	179	110	110	35.5935	43.2946	c16old-1nM-buffer_1
			874	786	276	276	57.814	54.07	c1_green0p2_red3_1			723	157	107	107	35.3301	38.6692	c16old-1nM-buffer_1
			851	749	236	236	58.0237	56.2351	c1_green0p2_red3_1			724	126	86	86	35.2035	35.7745	c16old-1nM-buffer_1
			905	753	294	294	56.7138	52.7109	c1_green0p2_red3_1			746	131	87	87	35.0474	35.1038	c16old-1nM-buffer_1
			869	742	292	292	57.9494	54.8669	c1_green0p2_red3_1			768	156	96	96	35.1555	40.415	c16old-1nM-buffer_1
			933	727	285	285	55.9119	52.5311	c1_green0p2_red3_1			747	167	107	107	35.3623	41.0316	c16old-1nM-buffer_1
			885	762	272	272	57.1207	55.4091	c1_green0p2_red3_1			754	158	91	91	35.0014	42.8401	c16old-1nM-buffer_1
			826	765	273	273	55.0038	56.7269	c1_green0p2_red3_1			650	177	110	110	33.965	47.473	c16old-1nM-buffer_1
			849	719	270	270	54.6738	52.5757	c1_green0p2_red3_1			681	164	110	110	34.0536	43.543	c16old-1nM-buffer_1
			887	726	269	269	56.8101	52.2614	c1_green0p2_red3_1			684	142	93	93	33.7661	40.0972	c16old-1nM-buffer_1
			878	777	290	290	56.2437	54.283	c1_green0p2_red3_1			721	149	97	97	34.4097	38.6619	c16old-1nM-buffer_1
			927	733	269	269	56.5101	52.6569	c1_green0p2_red3_1			726	144	92	92	35.0078	38.4379	c16old-1nM-buffer_1
			801	765	255	255	56.2577	55.3265	c1_green0p2_red3_1			745	165	95	95	33.686	42.4675	c16old-1nM-buffer_1
			875	775	274	274	56.4353	52.2725	c1_green0p2_red3_1			727	158	95	95	33.9815	42.8674	c16old-1nM-buffer_1
			838	709	259	259	54.7986	55.1021	c1_green0p2_red3_1			773	163	97	97	34.6268	41.9152	c16old-1nM-buffer_1
			764	705	256	256	56.4537	57.3766	c1_green0p2_red3_1			667	166	98	98	33.9609	47.2316	c16old-1nM-buffer_1
			934	743	292	292	53.4533	50.1028	c1_green0p2_red3_1			657	154	94	94	34.0426	43.8028	c16old-1nM-buffer_1
			870	743	272	272	54.12	51.03	c1_green0p2_red3_1			670	148	95	95	33.5217	41.0775	c16old-1nM-buffer_1
			870	744	275	275	54.4267	53.6098	c1_green0p2_red3_1			678	170	109	109	33.3522	42.9015	c16old-1nM-buffer_1
			890	769	278	278	55.9162	51.9387	c1_green0p2_red3_1			718	170	115	115	33.1746	39.8571	c16old-1nM-buffer_1
			856	729	260	260	55.9931	52.8782	c1_green0p2_red3_1			734	182	117	117	33.8967	41.3755	c16old-1nM-buffer_1
			922	683	289	289	55.5659	49.8509	c1_green0p2_red3_1			711	158	109	109	33.9217	41.614	c16old-1nM-buffer_1
			871	727	273	273	54.8123	53.9161	c1_green0p2_red3_1			738	159	93	93	33.6879	41.3181	c16old-1nM-buffer_1
			829	787	263	263	56.8907	58.4455	c1_green0p2_red3_1			640	146	93	93	33.4721	44.7045	c16old-1nM-buffer_1
			872	748	265	265	57.3759	54.64	c1_green0p2_red3_1			661	144	105	105	32.7716	43.9136	c16old-1nM-buffer_1
			902	741	282	282	55.0959	51.6452	c1_green0p2_red3_1			639	151	87	87	34.064	41.5891	c16old-1nM-buffer_1
			848	709	246	246	55.3818	53.6268	c1_green0p2_red3_1			662	170	99	99	33.0326	44.2126	c16old-1nM-buffer_1
			892	764	298	298	56.1991	52.6589	c1_green0p2_red3_1			709	173	113	113	33.6199	41.3029	c16old-1nM-buffer_1
			889	770	291	291	56.4763	54.927	c1_green0p2_red3_1			724	149	93	93	33.3886	40.9956	c16old-1nM-buffer_1
			880	703	266	266	55.9345	50.5663	c1_green0p2_red3_1			753	168	112	112	33.7776	41.7519	c16old-1nM-buffer_1
			885	685	269	269	54.8622	53.3022	c1_green0p2_red3_1			697	149	89	89	34.2475	44.3165	c16old-1nM-buffer_1
			847	764	264	264	55.9398	58.4532	c1_green0p2_red3_1			612	1	0	0	30.6988	28.9005	c2-0pMcntrl-serum_1
			906	746	288	288	55.4454	54.3463	c1_green0p2_red3_1			583	11	2	2	30.2281	23.2765	c2-0pMcntrl-serum_1
			925	714	268	268	54.6647	50.0919	c1_green0p2_red3_1			587	5	0	0	30.8829	24.9237	c2-0pMcntrl-serum_1
			833	712	236	236	56.6612	54.1764	c1_green0p2_red3_1			600	6	0	0	30.4336	28.5901	c2-0pMcntrl-serum_1
			916	732	278	278	56.7625	51.7554	c1_green0p2_red3_1			544	4	1	1	31.1301	25.6569	c2-0pMcntrl-serum_1
			865	736	290	290	57.6064	53.8373	c1_green0p2_red3_1			593	7	4	4	30.4567	27.3805	c2-0pMcntrl-serum_1
			862	702	281	281	56.6201	51.9351	c1_green0p2_red3_1			570	7	0	0	30.5501	26.1431	c2-0pMcntrl-serum_1
			887	730	303	303	54.9076	53.5046	c1_green0p2_red3_1			675	7	1	1	30.5318	29.1392	c2-0pMcntrl-serum_1
			787	807	254	254	57.8129	61.3869	c1_green0p2_red3_1			634	2	0	0	31.2846	27.3435	c2-0pMcntrl-serum_1
			820	766	267	267	57.7525	58.0027	c1_green0p2_red3_1			612	5	0	0	30.7327	23.4103	c2-0pMcntrl-serum_1
			880	761	284	284	55.2995	52.8403	c1_green0p2_red3_1			621	8	1	1	30.6189	24.1893	c2-0pMcntrl-serum_1
			863	738	268	268	55.7021	55.9317	c1_green0p2_red3_1			631	4	1	1	30.8038	30.0938	c2-0pMcntrl-serum_1
			880	690	277	277	58.154	52.1622	c1_green0p2_red3_1			625	8	2	2	30.6536	27.9547	c2-0pMcntrl-serum_1
			821	711	250	250	58.766	56.0736	c1_green0p2_red3_1			599	5	2	2	31.8477	28.3767	c2-0pMcntrl-serum_1
			872	720	276	276	57.2127	52.1872	c1_green0p2_red3_1			651	4	2	2	30.4248	30.5071	c2-0pMcntrl-serum_1
			807	743	268	268	54.9792	55.8121	c1_green0p2_red3_1			680	5	2	2	31.1806	26.0961	c2-0pMcntrl-serum_1
			1148	508	176	176	72.8529	51.914	c2_green0p2_red3_1			660	5	1	1	31.4591	27.1985	c2-0pMcntrl-serum_1
			1155	557	195	195	69.7328	53.5003	c2_green0p2_red3_1			641	4	1	1	31.4189	24.9787	c2-0pMcntrl-serum_1
			1158	507	185	185	69.4665	50.5419	c2_green0p2_red3_1			624	5	0	0	31.3665	25.5722	c2-0pMcntrl-serum_1
			1064	511	182	182	69.3616	52.8675	c2_green0p2_red3_1			626	13	0	0	30.6549	24.1561	c2-0pMcntrl-serum_1
			1097	493	204	204	69.4145	51.433	c2_green0p2_red3_1			594	18	1	1	31.4228	25.6842	c2-0pMcntrl-serum_1
			1158	495	171	171	67.7994	52.0171	c2_green0p2_red3_1			625	6	1	1	30.8339	24.6115	c2-0pMcntrl-serum_1
			1138	481	167	167	70.7372	50.7366	c2_green0p2_red3_1			630	2	1	1	31.4546	29.4885	c2-0pMcntrl-serum_1
			1178	559	191	191	70.8523	53.8234	c2_green0p2_red3_1			693	3	0	0	31.7257	34.6748	c2-0pMcntrl-serum_1
			1199	529	197	197	72.3962	51.6978	c2_green0p2_red3_1			635	9	1	1	31.7463	26.3458	c2-0pMcntrl-serum_1
			1144	504	194	194	70.1408	47.3594	c2_green0p2_red3_1			614	5	1	1	32.0777	26.9703	c2-0pMcntrl-serum_1
			1213	506	166	166	73.2452	49.532	c2_green0p2_red3_1			627	7	3	3	32.5724	31.5008	c2-0pMcntrl-serum_1
			1192	487	181	181	71.8261	46.8285	c2_green0p2_red3_1			630	7	0	0	33.8185	27.7513	c2-0pMcntrl-serum_1
			1177	482	190	190	69.549	48.7849	c2_green0p2_red3_1			635	9	1	1	31.816	28.7091	c2-0pMcntrl-serum_1
			1151	462	167	167	70.6752	46.4197	c2_green0p2_red3_1			676	13	1	1	30.6172	25.5513	c2-0pMcntrl-serum_1
			1159	474	160	160	71.3115	48.2517	c2_green0p2_red3_1			672	4	2	2	30.4954	28.2093	c2-0pMcntrl-serum_1
			1150	554	182	182	74.4052	53.7175	c2_green0p2_red3_1			701	1	0	0	32.7656	27.0553	c2-0pMcntrl-serum_1
			1111	507	173	173	72.9288	50.9942	c2_green0p2_red3_1			700	4	1	1	31.92	29.6631	c2-0pMcntrl-serum_1
			1201	513	194	194	74.734	48.2526	c2_green0p2_red3_1			683	2	0	0	33.3337	29.3633	c2-0pMcntrl-serum_1
			1201	499	165	165	74.1364	49.2289	c2_green0p2_red3_1			677	2	0	0	33.2564	27.7538	c2-0pMcntrl-serum_1
			1208	515	192	192	73.4422	47.6693	c2_green0p2_red3_1			683	3	0	0	33.672	30.6099	c2-0pMcntrl-serum_1
			1169	501	188	188	70.5613	50.1884	c2_green0p2_red3_1			654	1	0	0	32.272	29.2207	c2-0pMcntrl-serum_1
			1193	502	181	181	68.3533	46.8051	c2_green0p2_red3_1			652	4	0	0	31.4352	30.4736	c2-0pMcntrl-serum_1
			1130	463	161	161	72.0054	48.7458	c2_green0p2_red3_1			602	6	2	2	31.4917	32.6938	c2-0pMcntrl-serum_1
			1136	574	168	168	74.8901	53.4567	c2_green0p2_red3_1			694	5	1	1	32.3656	27.7061	c2-0pMcntrl-serum_1
			1154	561	212	212	75.9036	50.5865	c2_green0p2_red3_1			696	5	0	0	32.2353	27.6397	c2-0pMcntrl-serum_1
			1225	491	174	174	78.6708	45.4833	c2_green0p2_red3_1			712	4	0	0	33.029	26.7672	c2-0pMcntrl-serum_1
			1217	436	137	137	79.4358	43.6104	c2_green0p2_red3_1			701	5	0	0	32.1622	27.131	c2-0pMcntrl-serum_1
			1238	396	139	139	78.1685	40.7036	c2_green0p2_red3_1			662	2	1	1	32.3655	31.0484	c2-0pMcntrl-serum_1
			1201	478	155	155	76.9283	48.0839	c2_green0p2_red3_1			679	4	0	0	31.1327	25.0122	c2-0pMcntrl-serum_1
			1239	501	191	191	73.184	46.918	c2_green0p2_red3_1			697	6	1	1	31.6425	27.5404	c2-0pMcntrl-serum_1
			1182	460	172	172	70.7506	48.6207	c2_green0p2_red3_1			691	3	0	0	31.3257	27.6238	c2-0pMcntrl-serum_1
			1123	596	201	200	77.6471	54.9943	c2_green0p2_red3_1			786	3	1	1	32.3998	33.5107	c2-0pMcntrl-serum_1
			1204	528	215	215	77.6476	49.2606	c2_green0p2_red3_1			737	2	0	0	32.6155	29.1829	c2-0pMcntrl-serum_1
			1233	506	152	152	82.6288	44.0624	c2_green0p2_red3_1			705	6	1	1	31.734	28.1312	c2-0pMcntrl-serum_1
			1251	436	150	150	81.897	42.7063	c2_green0p2_red3_1			722	3	1	1	31.9408	28.2641	c2-0pMcntrl-serum_1
			1219	321	123	123	85.0776	39.6275	c2_green0p2_red3_1			724	4	1	1	32.212	29.1363	c2-0pMcntrl-serum_1
			1215	432	145	145	77.8003	47.447	c2_green0p2_red3_1			664	4	0	0	31.3517	31.2973	c2-0pMcntrl-serum_1
			1199	498	188	188	75.1963	47.621	c2_green0p2_red3_1			666	9	2	2	32.5258	26.9603	c2-0pMcntrl-serum_1
			1178	491	178	178	75.384	48.7742	c2_green0p2_red3_1			679	4	1	1	32.4414	29.0664	c2-0pMcntrl-serum_1
			1138	598	178	178	77.965	54.5071	c2_green0p2_red3_1			752	7	3	3	32.4462	28.7908	c2-0pMcntrl-serum_1
			1177	552	195	195	77.2013	50.3983	c2_green0p2_red3_1			747	2	0	0	32.2873	28.3854	c2-0pMcntrl-serum_1
			1209	535	195	195	79.4661	45.8922	c2_green0p2_red3_1			742	2	1	1	32.5755	25.7922	c2-0pMcntrl-serum_1
			1216	461	167	167	80.0327	44.7873	c2_green0p2_red3_1			748	11	1	1	32.9687	30.0017	c2-0pMcntrl-serum_1
			1243	440	156	156	77.5726	41.4601	c2_green0p2_red3_1			703	6	1	1	33.1832	25.9843	c2-0pMcntrl-serum_1
			1193	512	185	185	75.4972	46.7323	c2_green0p2_red3_1			728	4	1	1	32.1616	33.3695	c2-0pMcntrl-serum_1
			1223	511	186	186	72.4034	47.182	c2_green0p2_red3_1			668	4	1	1	32.0947	32.4251	c2-0pMcntrl-serum_1
			1198	514	169	169	72.2189	47.7868	c2_green0p2_red3_1			696	5	2	2	31.8516	30.5187	c2-0pMcntrl-serum_1
			1115	563	188	188	75.511	53.0748	c2_green0p2_red3_1			NaN	NaN	NaN	NaN	NaN	NaN	c2-0pMcntrl-serum_greenmovie_1
			1198	547	195	195	73.7251	49.6521	c2_green0p2_red3_1			NaN	NaN	NaN	NaN	NaN	NaN	c2-0pMcntrl-serum_greenredmovie_1
			1250	491	162	162	73.6515	47.8606	c2_green0p2_red3_1			NaN	NaN	NaN	NaN	NaN	NaN	c2-0pMcntrl-serum_greenredmovie_2
			1214	522	176	176	75.7216	48.9429	c2_green0p2_red3_1			1005	15	6	6	36.9009	40.6529	c3-10pM-serum_1
			1168	517	194	194	77.5691	48.1922	c2_green0p2_red3_1			953	13	6	6	36.5403	42.8612	c3-10pM-serum_1
			1155	520	164	164	77.7176	48.4127	c2_green0p2_red3_1			971	16	7	7	36.8535	35.5873	c3-10pM-serum_1
			1194	484	177	177	74.1483	45.7832	c2_green0p2_red3_1			978	17	3	3	36.6369	39.2624	c3-10pM-serum_1
			1128	484	165	165	73.8026	47.2663	c2_green0p2_red3_1			954	14	2	2	37.6542	40.2446	c3-10pM-serum_1
			1151	592	203	202	76.6719	53.1262	c2_green0p2_red3_1			956	10	6	6	36.4688	35.9444	c3-10pM-serum_1
			1142	591	213	213	79.0917	53.1376	c2_green0p2_red3_1			954	10	2	2	36.7412	41.3857	c3-10pM-serum_1
			1240	587	210	210	79.2153	47.8698	c2_green0p2_red3_1			904	7	5	5	35.5122	37.957	c3-10pM-serum_1
			1141	565	201	201	78.0114	52.9943	c2_green0p2_red3_1			957	13	6	6	36.2242	48.8795	c3-10pM-serum_1
			1228	552	183	183	78.5829	47.8979	c2_green0p2_red3_1			978	12	7	7	36.8814	34.8553	c3-10pM-serum_1
			1221	529	192	192	74.1421	50.6177	c2_green0p2_red3_1			963	10	6	6	35.887	34.6684	c3-10pM-serum_1
			1185	518	171	171	75.8403	46.3213	c2_green0p2_red3_1			994	7	3	3	36.2193	35.5172	c3-10pM-serum_1
			1172	541	192	192	73.507	51.4647	c2_green0p2_red3_1			986	16	9	9	36.0318	33.7701	c3-10pM-serum_1
			NaN	NaN	NaN	NaN	NaN	NaN	c3_green0p2_movie_1			1002	11	6	6	35.7303	39.0696	c3-10pM-serum_1
			358	612	206	206	41.0554	59.1589	c3_green0p2_red3_1			987	4	1	1	36.1355	31.2565	c3-10pM-serum_1
			287	563	151	151	38.6746	61.2974	c3_green0p2_red3_1			943	4	2	2	35.9108	35.7124	c3-10pM-serum_1
			347	576	187	187	39.4397	59.3613	c3_green0p2_red3_1			971	12	7	7	36.3268	34.2761	c3-10pM-serum_1
			318	581	173	173	36.844	58.227	c3_green0p2_red3_1			963	10	6	6	36.5149	41.0871	c3-10pM-serum_1
			287	558	148	148	39.8639	59.3487	c3_green0p2_red3_1			963	11	5	5	36.7048	32.8799	c3-10pM-serum_1
			301	528	158	158	38.3562	59.9341	c3_green0p2_red3_1			983	13	3	3	35.7674	35.895	c3-10pM-serum_1
			359	529	174	174	38.1911	56.9547	c3_green0p2_red3_1			975	11	5	5	36.1547	37.8768	c3-10pM-serum_1
			343	639	185	185	41.4838	61.0381	c3_green0p2_red3_1			982	11	4	4	37.0118	35.7734	c3-10pM-serum_1
			362	604	179	179	40.9717	56.6913	c3_green0p2_red3_1			931	6	2	2	36.3164	29.828	c3-10pM-serum_1
			403	578	186	186	40.7835	55.8604	c3_green0p2_red3_1			963	9	3	3	36.8073	32.8536	c3-10pM-serum_1
			395	553	205	205	38.8827	55.1072	c3_green0p2_red3_1			943	12	5	5	36.8331	39.9995	c3-10pM-serum_1
			378	583	188	188	40.1975	54.9605	c3_green0p2_red3_1			968	12	5	5	36.8683	33.5888	c3-10pM-serum_1
			359	591	177	177	40.2343	55.7593	c3_green0p2_red3_1			923	9	4	4	36.9831	28.6037	c3-10pM-serum_1
			432	570	234	234	39.3343	54.1513	c3_green0p2_red3_1			954	10	7	7	37.9437	34.2179	c3-10pM-serum_1
			423	534	210	210	37.5994	53.1937	c3_green0p2_red3_1			924	10	5	5	34.9612	30.652	c3-10pM-serum_1
			327	649	180	180	42.6794	62.1561	c3_green0p2_red3_1			926	9	2	2	35.5425	32.8335	c3-10pM-serum_1
			413	620	208	208	41.5559	56.4605	c3_green0p2_red3_1			968	14	6	6	35.0148	34.1214	c3-10pM-serum_1
			416	636	211	211	39.8865	54.0383	c3_green0p2_red3_1			950	8	3	3	36.5078	34.2419	c3-10pM-serum_1
			337	603	173	173	40.8855	56.1539	c3_green0p2_red3_1			976	10	3	3	35.5535	30.4367	c3-10pM-serum_1
			424	583	213	213	38.2673	51.7474	c3_green0p2_red3_1			916	4	0	0	37.8906	30.3936	c3-10pM-serum_1
			437	592	205	205	38.5659	54.6214	c3_green0p2_red3_1			904	3	0	0	38.117	25.9106	c3-10pM-serum_1
			423	609	227	227	39.4737	55.321	c3_green0p2_red3_1			938	10	8	8	37.8168	28.6619	c3-10pM-serum_1
			396	593	212	212	41.2886	56.4451	c3_green0p2_red3_1			947	7	3	3	36.4365	29.1093	c3-10pM-serum_1
			349	600	204	204	40.2896	60.4102	c3_green0p2_red3_1			909	13	5	5	35.7332	30.4641	c3-10pM-serum_1
			364	608	203	203	39.5839	56.2397	c3_green0p2_red3_1			919	7	3	3	36.2335	50.1317	c3-10pM-serum_1
			412	569	208	208	38.5702	52.951	c3_green0p2_red3_1			926	15	7	7	35.2101	38.5453	c3-10pM-serum_1
			383	570	180	180	39.0547	54.123	c3_green0p2_red3_1			991	9	3	3	36.5651	30.4172	c3-10pM-serum_1
			500	529	237	237	38.8364	47.7683	c3_green0p2_red3_1			976	10	6	6	36.8774	33.8756	c3-10pM-serum_1
			524	505	244	244	38.5301	44.2938	c3_green0p2_red3_1			947	10	6	6	36.4412	33.527	c3-10pM-serum_1
			565	457	253	253	37.904	40.2869	c3_green0p2_red3_1			918	10	5	5	37.9446	38.3804	c3-10pM-serum_1
			418	546	202	202	38.4719	54.5163	c3_green0p2_red3_1			960	7	5	5	36.116	32.7581	c3-10pM-serum_1
			307	647	168	168	42.2946	64.634	c3_green0p2_red3_1			877	9	4	4	36.4744	31.6823	c3-10pM-serum_1
			401	634	207	207	40.5036	56.1538	c3_green0p2_red3_1			962	8	2	2	36.1822	28.9813	c3-10pM-serum_1
			431	621	214	214	40.1957	54.7223	c3_green0p2_red3_1			929	14	9	9	36.3845	38.838	c3-10pM-serum_1
			413	633	204	204	40.1879	55.4717	c3_green0p2_red3_1			970	10	4	4	35.9488	41.8118	c3-10pM-serum_1
			536	579	264	264	39.8846	45.5296	c3_green0p2_red3_1			918	10	7	7	36.6993	34.4123	c3-10pM-serum_1
			585	522	266	266	39.4753	42.2772	c3_green0p2_red3_1			912	14	8	8	36.1984	34.9605	c3-10pM-serum_1
			618	500	263	263	40.7016	38.3594	c3_green0p2_red3_1			944	11	4	4	36.3181	36.2962	c3-10pM-serum_1
			440	523	202	202	40.3267	52.0654	c3_green0p2_red3_1			961	8	3	3	36.2828	41.1251	c3-10pM-serum_1
			358	705	199	199	44.0352	64.0406	c3_green0p2_red3_1			973	8	2	2	36.0607	36.1628	c3-10pM-serum_1
			443	698	244	244	42.8681	59.5556	c3_green0p2_red3_1			973	13	6	6	35.0774	32.4074	c3-10pM-serum_1
			448	708	224	224	40.7792	56.4204	c3_green0p2_red3_1			963	10	6	6	36.0213	42.7227	c3-10pM-serum_1
			410	684	229	229	42.1334	58.4522	c3_green0p2_red3_1			962	11	6	6	35.6723	35.3157	c3-10pM-serum_1
			519	636	265	265	40.8282	49.7476	c3_green0p2_red3_1			907	13	7	7	36.4748	39.4551	c3-10pM-serum_1
			541	573	256	256	40.3771	47.9273	c3_green0p2_red3_1			947	10	4	4	35.3106	35.2435	c3-10pM-serum_1
			593	588	263	263	42.6178	43.7435	c3_green0p2_red3_1			978	9	6	6	35.3635	32.0968	c3-10pM-serum_1
			406	616	197	197	42.4754	57.8023	c3_green0p2_red3_1			947	5	1	1	35.346	33.4187	c3-10pM-serum_1
			377	709	201	201	42.3775	64.5207	c3_green0p2_red3_1			966	9	6	6	35.5315	31.7023	c3-10pM-serum_1
			401	667	205	205	42.7295	60.8968	c3_green0p2_red3_1			949	9	1	1	35.4653	31.5658	c3-10pM-serum_1
			420	673	211	211	40.6559	56.3586	c3_green0p2_red3_1			482	6	4	4	29.7662	45.7626	c4-10pM-serum_1
			447	635	241	241	40.9155	56.5425	c3_green0p2_red3_1			604	5	1	1	30.2943	25.4104	c4-10pM-serum_1
			414	632	212	212	39.4721	54.106	c3_green0p2_red3_1			629	6	2	2	30.9973	36.9401	c4-10pM-serum_1
			397	653	202	202	42.0418	57.9338	c3_green0p2_red3_1			644	8	4	4	30.8914	40.1268	c4-10pM-serum_1
			471	619	226	226	40.9495	53.4237	c3_green0p2_red3_1			667	8	6	6	30.8834	33.7755	c4-10pM-serum_1
			404	633	197	197	41.8998	57.9634	c3_green0p2_red3_1			635	3	1	1	31.2967	32.8083	c4-10pM-serum_1
			338	685	184	184	42.6856	64.5481	c3_green0p2_red3_1			638	4	2	2	31.1768	37.7468	c4-10pM-serum_1
			394	678	198	198	43.1071	61.1694	c3_green0p2_red3_1			533	4	2	2	30.7827	37.6624	c4-10pM-serum_1
			436	673	230	230	42.1399	54.9078	c3_green0p2_red3_1			581	10	6	6	30.4617	35.3175	c4-10pM-serum_1
			374	651	173	173	42.3012	60.4469	c3_green0p2_red3_1			628	7	4	4	31.1407	36.471	c4-10pM-serum_1
			436	650	240	240	42.091	56.9903	c3_green0p2_red3_1			620	3	0	0	31.2056	24.4689	c4-10pM-serum_1
			348	641	175	175	40.8696	59.8424	c3_green0p2_red3_1			672	5	5	5	31.3314	39.5259	c4-10pM-serum_1
			428	634	216	216	40.9383	55.8429	c3_green0p2_red3_1			667	3	2	2	31.374	26.1279	c4-10pM-serum_1
			385	634	185	185	42.1395	58.9009	c3_green0p2_red3_1			694	5	2	2	31.9049	29.9343	c4-10pM-serum_1
			NaN	NaN	NaN	NaN	NaN	NaN	c3_green0p2_red3_movie_1			676	7	4	4	31.398	36.387	c4-10pM-serum_1
			359	638	189	189	41.2118	63.3871	c5_green0p2_red3_1			611	10	2	2	31.6615	31.198	c4-10pM-serum_1
			396	654	216	216	41.3277	65.2795	c5_green0p2_red3_1			654	9	4	4	31.1177	35.1179	c4-10pM-serum_1
			435	618	244	244	40.4302	61.2806	c5_green0p2_red3_1			622	8	5	5	31.7267	40.9221	c4-10pM-serum_1
			398	608	203	203	40.7319	64.662	c5_green0p2_red3_1			662	10	6	6	32.1517	37.8879	c4-10pM-serum_1
			445	609	220	220	41.4382	60.9905	c5_green0p2_red3_1			639	7	5	5	31.904	34.6058	c4-10pM-serum_1
			370	630	187	187	42.1496	65.1594	c5_green0p2_red3_1			686	7	1	1	30.6824	25.8737	c4-10pM-serum_1
			490	629	247	247	40.5746	61.5431	c5_green0p2_red3_1			684	11	5	5	32.1976	36.5693	c4-10pM-serum_1
			339	683	187	187	40.5884	68.1239	c5_green0p2_red3_1			658	3	1	1	31.796	28.9432	c4-10pM-serum_1
			439	634	228	228	40.3003	63.0981	c5_green0p2_red3_1			626	6	5	5	31.5864	37.5697	c4-10pM-serum_1
			453	676	254	254	41.8159	59.09	c5_green0p2_red3_1			660	7	3	3	31.6432	34.3472	c4-10pM-serum_1
			414	635	223	223	41.462	61.1395	c5_green0p2_red3_1			664	7	3	3	32.4321	29.8751	c4-10pM-serum_1
			501	658	270	270	41.2446	58.4469	c5_green0p2_red3_1			676	9	4	4	32.5777	35.3688	c4-10pM-serum_1
			450	684	249	249	41.9619	61.7466	c5_green0p2_red3_1			657	7	4	4	32.2436	31.0027	c4-10pM-serum_1
			526	644	285	285	41.116	55.4875	c5_green0p2_red3_1			640	14	6	6	31.9299	31.2002	c4-10pM-serum_1
			490	647	255	255	42.5777	60.4157	c5_green0p2_red3_1			682	9	4	4	31.676	34.0572	c4-10pM-serum_1
			386	678	204	204	40.3578	65.5382	c5_green0p2_red3_1			694	4	3	3	31.3546	33.0188	c4-10pM-serum_1
			413	655	211	211	41.9341	63.9761	c5_green0p2_red3_1			718	6	6	6	30.5956	47.3672	c4-10pM-serum_1
			462	687	248	248	41.9132	60.8539	c5_green0p2_red3_1			670	10	3	3	31.0367	31.1317	c4-10pM-serum_1
			468	640	226	226	41.8144	60.7622	c5_green0p2_red3_1			671	11	5	5	32.5083	28.4238	c4-10pM-serum_1
			449	605	226	226	42.6844	57.3375	c5_green0p2_red3_1			640	7	3	3	33.2762	29.644	c4-10pM-serum_1
			377	621	186	186	42.2357	62.2712	c5_green0p2_red3_1			664	5	1	1	32.0926	32.1742	c4-10pM-serum_1
			561	668	309	309	41.3252	55.3148	c5_green0p2_red3_1			696	7	0	0	31.8406	26.7901	c4-10pM-serum_1
			515	660	271	271	42.6836	60.9254	c5_green0p2_red3_1			712	5	4	4	32.1217	35.9415	c4-10pM-serum_1
			365	653	196	196	41.3041	64.6183	c5_green0p2_red3_1			673	9	5	5	31.9654	32.1725	c4-10pM-serum_1
			395	651	218	218	42.0113	62.7098	c5_green0p2_red3_1			666	5	3	3	31.4114	34.9426	c4-10pM-serum_1
			637	579	291	291	41.752	48.0323	c5_green0p2_red3_1			682	11	4	4	31.524	32.6952	c4-10pM-serum_1
			675	517	251	251	43.208	43.7837	c5_green0p2_red3_1			669	11	5	5	32.8108	33.8239	c4-10pM-serum_1
			745	485	258	258	42.854	37.2805	c5_green0p2_red3_1			667	5	3	3	32.5848	32.329	c4-10pM-serum_1
			530	610	252	252	42.4667	61.1277	c5_green0p2_red3_1			661	8	2	2	32.0511	30.788	c4-10pM-serum_1
			555	707	298	298	42.4936	56.8101	c5_green0p2_red3_1			680	10	3	3	31.3212	29.8179	c4-10pM-serum_1
			480	668	247	247	42.5432	62.3423	c5_green0p2_red3_1			682	8	4	4	32.4665	36.6241	c4-10pM-serum_1
			333	708	194	194	41.6954	68.7	c5_green0p2_red3_1			707	4	1	1	31.6742	31.3831	c4-10pM-serum_1
			472	680	254	254	41.1684	59.1399	c5_green0p2_red3_1			644	7	4	4	30.8696	33.1373	c4-10pM-serum_1
			638	585	277	277	41.4857	44.7904	c5_green0p2_red3_1			635	9	5	5	30.9466	32.9163	c4-10pM-serum_1
			684	496	266	266	41.9631	39.6207	c5_green0p2_red3_1			637	7	3	3	32.0336	34.3264	c4-10pM-serum_1
			760	443	268	268	40.8614	35.1101	c5_green0p2_red3_1			702	16	6	6	31.3861	31.4526	c4-10pM-serum_1
			521	531	210	210	43.0119	59.4398	c5_green0p2_red3_1			662	4	1	1	31.4637	23.7098	c4-10pM-serum_1
			517	697	281	281	42.0105	59.5344	c5_green0p2_red3_1			629	10	3	3	31.1262	30.7056	c4-10pM-serum_1
			473	689	250	250	44.3642	63.0235	c5_green0p2_red3_1			649	5	1	1	31.3024	27.1892	c4-10pM-serum_1
			396	717	242	242	41.1432	67.5363	c5_green0p2_red3_1			634	6	1	1	32.1681	27.9469	c4-10pM-serum_1
			401	687	227	227	41.5594	60.8895	c5_green0p2_red3_1			657	9	4	4	30.9706	36.9359	c4-10pM-serum_1
			599	629	287	287	42.8767	51.2492	c5_green0p2_red3_1			665	9	2	2	30.5596	31.2716	c4-10pM-serum_1
			671	622	317	317	42.5256	46.6109	c5_green0p2_red3_1			662	5	2	2	31.1394	35.1405	c4-10pM-serum_1
			711	526	285	285	42.1801	41.6017	c5_green0p2_red3_1			653	10	3	3	31.655	36.1545	c4-10pM-serum_1
			483	672	224	224	44.3835	61.578	c5_green0p2_red3_1			665	12	5	5	31.8057	36.9862	c4-10pM-serum_1
			571	714	321	321	42.3618	58.18	c5_green0p2_red3_1			596	2	2	2	30.512	50.6298	c4-10pM-serum_1
			482	702	261	261	43.8344	62.8668	c5_green0p2_red3_1			451	2	1	1	29.3416	26.255	c4-10pM-serum_1
			396	728	203	203	42.5853	67.5638	c5_green0p2_red3_1			427	12	2	2	27.307	27.5118	c4-10pM-serum_1
			486	675	271	271	40.5865	59.267	c5_green0p2_red3_1			581	128	76	76	31.3768	40.9612	c4old-1nM-buffer_1
			488	707	280	280	42.648	59.511	c5_green0p2_red3_1			618	124	75	75	31.6939	40.9776	c4old-1nM-buffer_1
			470	729	261	261	43.4703	63.8594	c5_green0p2_red3_1			595	119	64	64	31.3606	40.7097	c4old-1nM-buffer_1
			480	646	231	231	40.8313	58.4564	c5_green0p2_red3_1			611	113	67	67	31.3623	40.1388	c4old-1nM-buffer_1
			493	673	241	241	42.8048	62.3058	c5_green0p2_red3_1			583	77	37	37	30.3057	38.8873	c4old-1nM-buffer_1
			513	720	269	269	41.7008	59.2326	c5_green0p2_red3_1			556	117	66	66	30.7576	45.297	c4old-1nM-buffer_1
			449	690	228	228	44.5253	65.8335	c5_green0p2_red3_1			587	104	64	64	30.5237	39.7874	c4old-1nM-buffer_1
			376	729	216	216	42.2596	67.9517	c5_green0p2_red3_1			627	122	72	72	31.6553	43.4256	c4old-1nM-buffer_1
			365	709	189	189	42.4989	66.5789	c5_green0p2_red3_1			655	117	78	78	31.9682	41.6234	c4old-1nM-buffer_1
			518	667	267	267	41.5271	57.8914	c5_green0p2_red3_1			653	118	74	74	31.4274	40.3482	c4old-1nM-buffer_1
			439	721	218	218	43.2494	65.0682	c5_green0p2_red3_1			631	139	83	83	30.9316	39.2994	c4old-1nM-buffer_1
			499	689	266	266	43.0315	59.1749	c5_green0p2_red3_1			633	119	57	57	31.016	38.3812	c4old-1nM-buffer_1
			454	714	236	236	42.7908	63.2702	c5_green0p2_red3_1			597	118	73	73	31.0418	39.628	c4old-1nM-buffer_1
			486	671	253	253	43.4867	59.5164	c5_green0p2_red3_1			587	110	60	60	30.9244	38.5954	c4old-1nM-buffer_1
			450	683	227	227	43.2737	67.6389	c5_green0p2_red3_1			595	122	68	68	30.9641	39.0082	c4old-1nM-buffer_1
			NaN	NaN	NaN	NaN	NaN	NaN	c5_green0p2_red3_movie_1			603	128	82	82	31.344	43.8224	c4old-1nM-buffer_1
			NaN	NaN	NaN	NaN	NaN	NaN	c5_green0p2_red3_movie_2			650	118	61	61	31.924	39.1247	c4old-1nM-buffer_1
			314	130	89	89	31.6476	44.6304	c6_green0p2_red3_1			694	123	73	73	31.2738	38.4564	c4old-1nM-buffer_1
			328	142	104	104	32.442	45.9081	c6_green0p2_red3_1			672	134	80	80	30.8832	38.5112	c4old-1nM-buffer_1
			330	156	115	115	32.2094	44.3556	c6_green0p2_red3_1			631	108	68	68	31.2374	41.6289	c4old-1nM-buffer_1
			333	151	109	109	33.407	45.7675	c6_green0p2_red3_1			604	133	76	76	30.6569	40.812	c4old-1nM-buffer_1
			316	141	106	106	31.5918	42.3934	c6_green0p2_red3_1			629	113	60	60	30.7893	38.0518	c4old-1nM-buffer_1
			308	136	101	101	33.6197	45.7604	c6_green0p2_red3_1			629	133	81	81	30.6753	37.9244	c4old-1nM-buffer_1
			298	137	94	94	31.2819	44.0578	c6_green0p2_red3_1			630	120	68	68	31.1985	41.2656	c4old-1nM-buffer_1
			338	175	126	126	32.4019	45.1342	c6_green0p2_red3_1			622	107	71	71	30.8234	38.7269	c4old-1nM-buffer_1
			354	153	109	109	32.1913	39.9343	c6_green0p2_red3_1			678	106	70	70	31.2371	32.8863	c4old-1nM-buffer_1
			344	139	92	92	32.1821	39.5569	c6_green0p2_red3_1			643	72	48	48	31.534	28.1746	c4old-1nM-buffer_1
			296	133	92	92	31.4358	42.9194	c6_green0p2_red3_1			686	65	40	40	31.5741	27.8918	c4old-1nM-buffer_1
			287	133	95	95	32.0185	43.2714	c6_green0p2_red3_1			609	114	62	62	31.356	38.8581	c4old-1nM-buffer_1
			317	126	86	86	32.1572	43.784	c6_green0p2_red3_1			629	95	50	50	30.5702	36.404	c4old-1nM-buffer_1
			305	124	92	92	30.7684	39.74	c6_green0p2_red3_1			609	98	61	61	30.2224	40.3481	c4old-1nM-buffer_1
			321	139	102	102	32.5694	42.9108	c6_green0p2_red3_1			577	126	72	72	31.0355	44.0305	c4old-1nM-buffer_1
			317	158	118	118	32.7293	44.7619	c6_green0p2_red3_1			662	110	77	77	31.6713	39.2718	c4old-1nM-buffer_1
			327	160	107	107	32.9187	42.1013	c6_green0p2_red3_1			678	99	63	63	31.1406	30.0766	c4old-1nM-buffer_1
			328	155	109	109	32.4423	41.3272	c6_green0p2_red3_1			697	85	53	53	31.4283	27.7278	c4old-1nM-buffer_1
			329	137	90	90	32.3672	41.9475	c6_green0p2_red3_1			714	93	69	69	31.6488	27.2393	c4old-1nM-buffer_1
			319	157	102	102	33.0835	39.7641	c6_green0p2_red3_1			683	102	66	66	31.5059	37.3119	c4old-1nM-buffer_1
			313	128	95	95	31.5355	43.7187	c6_green0p2_red3_1			616	116	76	76	30.5921	37.6064	c4old-1nM-buffer_1
			313	131	92	92	31.3348	41.0024	c6_green0p2_red3_1			621	121	74	74	31.0221	39.011	c4old-1nM-buffer_1
			313	126	85	85	31.5283	41.036	c6_green0p2_red3_1			587	101	61	61	30.9117	42.2038	c4old-1nM-buffer_1
			336	162	114	114	33.2592	47.0964	c6_green0p2_red3_1			624	106	70	70	30.4018	39.8052	c4old-1nM-buffer_1
			350	161	112	112	32.9742	45.1687	c6_green0p2_red3_1			669	101	55	55	31.0734	33.7274	c4old-1nM-buffer_1
			335	147	100	100	32.7106	38.8961	c6_green0p2_red3_1			687	98	71	71	31.553	32.1345	c4old-1nM-buffer_1
			363	162	117	117	32.9379	41.0511	c6_green0p2_red3_1			633	87	51	51	31.6659	32.0049	c4old-1nM-buffer_1
			300	129	93	93	33.0474	37.1373	c6_green0p2_red3_1			632	112	68	68	31.1536	37.891	c4old-1nM-buffer_1
			354	136	99	99	32.5987	41.5598	c6_green0p2_red3_1			655	119	69	69	31.2541	38.8828	c4old-1nM-buffer_1
			329	158	109	109	32.3681	41.0825	c6_green0p2_red3_1			632	84	50	50	30.7412	38.5036	c4old-1nM-buffer_1
			326	135	103	103	31.8336	42.5514	c6_green0p2_red3_1			564	108	71	71	30.4622	43.4272	c4old-1nM-buffer_1
			326	146	91	91	33.7987	45.9225	c6_green0p2_red3_1			621	110	63	63	31.2067	40.3425	c4old-1nM-buffer_1
			328	154	108	108	33.2106	43.4638	c6_green0p2_red3_1			619	126	68	68	31.3075	39.5214	c4old-1nM-buffer_1
			327	151	103	103	33.4445	40.2346	c6_green0p2_red3_1			617	94	56	56	31.3244	39.8705	c4old-1nM-buffer_1
			343	174	123	123	33.9656	39.8549	c6_green0p2_red3_1			649	109	61	61	30.7615	37.272	c4old-1nM-buffer_1
			343	139	95	95	33.7547	38.0268	c6_green0p2_red3_1			658	112	68	68	31.1881	39.5772	c4old-1nM-buffer_1
			379	161	113	113	33.982	41.0393	c6_green0p2_red3_1			693	130	66	66	31.1808	36.9242	c4old-1nM-buffer_1
			338	143	103	103	32.134	42.926	c6_green0p2_red3_1			643	96	56	56	30.4419	38.4022	c4old-1nM-buffer_1
			346	158	114	114	32.5224	43.5131	c6_green0p2_red3_1			549	114	82	82	30.4193	42.9246	c4old-1nM-buffer_1
			360	168	111	111	34.181	45.6775	c6_green0p2_red3_1			554	95	67	67	30.0759	41.5676	c4old-1nM-buffer_1
			382	169	117	117	33.0623	41.5043	c6_green0p2_red3_1			602	105	57	57	30.84	38.5302	c4old-1nM-buffer_1
			385	183	123	123	34.0992	40.9489	c6_green0p2_red3_1			600	115	81	81	30.6603	42.0769	c4old-1nM-buffer_1
			423	194	128	128	33.6137	39.5888	c6_green0p2_red3_1			604	106	56	56	30.2118	38.707	c4old-1nM-buffer_1
			399	168	128	128	32.8944	37.9329	c6_green0p2_red3_1			604	117	69	69	30.7549	40.6119	c4old-1nM-buffer_1
			401	194	118	118	34.1405	44.1539	c6_green0p2_red3_1			665	108	63	63	30.3385	38.8462	c4old-1nM-buffer_1
			383	154	109	109	32.8524	41.7833	c6_green0p2_red3_1			662	117	70	70	31.0811	40.846	c4old-1nM-buffer_1
			345	154	113	113	33.4654	41.9001	c6_green0p2_red3_1			NaN	NaN	NaN	NaN	NaN	NaN	c4old-1nM-buffer_greenredmovie_1
			375	186	124	124	34.3299	46.6808	c6_green0p2_red3_1			765	94	48	48	35.0261	41.9305	c5-100pM-serum_1
			406	191	123	123	33.3475	43.5461	c6_green0p2_red3_1			777	80	36	36	35.773	41.2791	c5-100pM-serum_1
			413	194	134	134	34.0673	42.2677	c6_green0p2_red3_1			796	92	60	60	33.5881	41.632	c5-100pM-serum_1
			354	222	116	116	36.6501	44.2065	c6_green0p2_red3_1			817	83	41	41	34.4922	43.102	c5-100pM-serum_1
			420	198	144	144	34.4359	41.3675	c6_green0p2_red3_1			838	84	47	47	35.9487	41.9594	c5-100pM-serum_1
			400	174	122	122	33.5162	42.0384	c6_green0p2_red3_1			865	82	55	55	36.0248	41.9877	c5-100pM-serum_1
			402	159	115	115	33.3525	42.1503	c6_green0p2_red3_1			869	82	40	40	34.6786	42.3247	c5-100pM-serum_1
			343	152	106	106	34.2556	42.8338	c6_green0p2_red3_1			838	85	43	43	34.5353	43.1639	c5-100pM-serum_1
			426	188	126	126	33.9406	46.9218	c6_green0p2_red3_1			792	76	39	39	35.0855	42.5715	c5-100pM-serum_1
			395	198	126	126	33.3391	45.1647	c6_green0p2_red3_1			785	86	44	44	35.1477	40.8795	c5-100pM-serum_1
			411	182	135	135	33.8052	41.8899	c6_green0p2_red3_1			758	82	45	45	34.915	43.432	c5-100pM-serum_1
			396	198	150	150	34.1542	45.671	c6_green0p2_red3_1			769	94	51	51	33.7979	40.338	c5-100pM-serum_1
			416	187	131	131	34.2079	42.7162	c6_green0p2_red3_1			844	96	57	57	35.8323	39.6001	c5-100pM-serum_1
			406	160	118	118	32.5454	44.7672	c6_green0p2_red3_1			862	82	46	46	36.5761	40.4327	c5-100pM-serum_1
			385	175	119	119	35.1807	42.6887	c6_green0p2_red3_1			854	94	52	52	36.0052	41.9111	c5-100pM-serum_1
			378	180	118	118	32.8959	44.8598	c6_green0p2_red3_1			826	95	51	51	34.7631	41.1294	c5-100pM-serum_1
			609	162	108	108	37.2488	44.7672	c7_green0p2_red3_1			814	91	65	65	35.0138	38.8974	c5-100pM-serum_1
			628	176	109	109	37.1429	43.2749	c7_green0p2_red3_1			809	85	52	52	34.7226	37.8787	c5-100pM-serum_1
			618	175	106	106	37.0872	43.0156	c7_green0p2_red3_1			797	82	40	40	33.5638	39.1913	c5-100pM-serum_1
			627	163	106	106	37.7777	44.4624	c7_green0p2_red3_1			866	88	55	55	34.7887	38.1527	c5-100pM-serum_1
			615	167	119	119	36.8518	42.7969	c7_green0p2_red3_1			913	75	41	41	35.6121	36.6617	c5-100pM-serum_1
			604	154	100	100	37.8518	45.2952	c7_green0p2_red3_1			833	104	52	52	37.0477	39.1967	c5-100pM-serum_1
			564	158	103	103	36.6537	46.6346	c7_green0p2_red3_1			853	79	43	43	35.5495	38.8069	c5-100pM-serum_1
			661	179	117	117	38.2682	44.4289	c7_green0p2_red3_1			815	99	55	55	34.9981	42.8038	c5-100pM-serum_1
			625	156	97	97	38.1121	40.2161	c7_green0p2_red3_1			784	84	43	43	35.5778	39.2114	c5-100pM-serum_1
			621	175	119	119	37.1684	41.5535	c7_green0p2_red3_1			811	79	40	40	35.8041	39.6402	c5-100pM-serum_1
			646	182	128	128	37.4783	42.6137	c7_green0p2_red3_1			782	61	40	40	33.4833	36.6409	c5-100pM-serum_1
			597	173	108	108	39.4762	40.2737	c7_green0p2_red3_1			821	96	50	50	34.9911	39.4374	c5-100pM-serum_1
			575	161	101	101	38.496	42.4396	c7_green0p2_red3_1			862	92	42	42	35.8966	39.118	c5-100pM-serum_1
			613	127	72	72	37.0322	39.9759	c7_green0p2_red3_1			887	120	70	70	36.5943	41.048	c5-100pM-serum_1
			602	164	115	115	37.241	42.353	c7_green0p2_red3_1			884	100	58	58	36.8138	40.23	c5-100pM-serum_1
			630	175	110	110	37.6212	43.6408	c7_green0p2_red3_1			830	93	50	50	35.1123	44.7156	c5-100pM-serum_1
			617	179	110	110	38.5666	42.6506	c7_green0p2_red3_1			834	98	60	60	35.1429	39.8888	c5-100pM-serum_1
			609	150	89	89	38.3247	40.0872	c7_green0p2_red3_1			776	90	57	57	35.4308	38.6432	c5-100pM-serum_1
			577	162	99	99	39.1292	43.6548	c7_green0p2_red3_1			784	66	36	36	34.6823	36.1206	c5-100pM-serum_1
			644	171	113	113	36.5232	39.8518	c7_green0p2_red3_1			837	83	54	54	34.7701	35.4857	c5-100pM-serum_1
			608	150	105	105	36.8466	43.3181	c7_green0p2_red3_1			842	85	43	43	36.0118	39.4739	c5-100pM-serum_1
			604	158	108	108	36.5189	41.2365	c7_green0p2_red3_1			913	87	50	50	35.9455	39.5898	c5-100pM-serum_1
			584	151	95	95	37.633	41.9876	c7_green0p2_red3_1			895	101	60	60	36.9638	40.6563	c5-100pM-serum_1
			600	181	121	121	38.0056	46.3578	c7_green0p2_red3_1			774	91	52	52	34.573	42.7209	c5-100pM-serum_1
			607	152	96	96	36.8326	42.3772	c7_green0p2_red3_1			839	84	49	49	35.091	40.4368	c5-100pM-serum_1
			643	182	131	131	37.4622	40.2745	c7_green0p2_red3_1			809	83	51	51	33.6883	39.1115	c5-100pM-serum_1
			586	160	97	97	38.2044	42.9491	c7_green0p2_red3_1			785	84	56	56	34.2213	36.8073	c5-100pM-serum_1
			602	160	99	99	38.0084	41.088	c7_green0p2_red3_1			771	66	32	32	34.1244	37.3466	c5-100pM-serum_1
			565	155	86	86	37.8073	43.7533	c7_green0p2_red3_1			810	87	47	47	35.6717	41.654	c5-100pM-serum_1
			600	148	99	99	37.4994	39.8017	c7_green0p2_red3_1			843	85	44	44	36.3203	39.829	c5-100pM-serum_1
			575	148	102	102	35.9063	40.8791	c7_green0p2_red3_1			796	78	54	54	36.5121	41.7075	c5-100pM-serum_1
			558	169	110	110	38.1167	45.2217	c7_green0p2_red3_1			787	89	42	42	35.266	42.8309	c5-100pM-serum_1
			582	152	102	102	37.6721	42.4341	c7_green0p2_red3_1			812	90	51	51	35.1456	41.4485	c5-100pM-serum_1
			609	187	119	119	38.4434	42.2244	c7_green0p2_red3_1			797	71	46	46	33.5979	38.6373	c5-100pM-serum_1
			558	156	99	99	39.2063	43.3733	c7_green0p2_red3_1			765	78	40	40	33.1753	40.7893	c5-100pM-serum_1
			621	145	102	102	37.8718	40.7423	c7_green0p2_red3_1			772	70	36	36	34.567	40.3038	c5-100pM-serum_1
			613	162	107	107	37.9463	41.9907	c7_green0p2_red3_1			787	80	37	37	34.1931	39.6765	c5-100pM-serum_1
			618	150	102	102	38.3414	41.2554	c7_green0p2_red3_1			843	82	49	49	35.6281	38.2882	c5-100pM-serum_1
			588	128	83	83	36.9575	41.1874	c7_green0p2_red3_1			890	89	47	47	35.7006	39.3795	c5-100pM-serum_1
			554	172	104	104	37.8858	45.9958	c7_green0p2_red3_1			769	88	43	43	35.4946	45.7855	c5-100pM-serum_1
			652	167	103	103	37.8875	40.6405	c7_green0p2_red3_1			763	81	44	44	35.2653	44.2397	c5-100pM-serum_1
			576	172	105	105	38.466	41.265	c7_green0p2_red3_1			752	81	49	49	33.4934	38.9849	c5-100pM-serum_1
			628	171	117	117	37.3032	41.9248	c7_green0p2_red3_1			747	79	46	46	33.7292	40.9735	c5-100pM-serum_1
			619	142	96	96	37.4233	41.2839	c7_green0p2_red3_1			785	79	38	38	34.1452	38.7343	c5-100pM-serum_1
			576	159	104	104	36.349	41.5683	c7_green0p2_red3_1			775	82	45	45	34.0781	41.0421	c5-100pM-serum_1
			598	144	88	88	37.1413	40.2613	c7_green0p2_red3_1			825	90	46	46	35.5176	42.0824	c5-100pM-serum_1
			592	163	105	105	36.5671	42.3216	c7_green0p2_red3_1			813	98	44	44	35.9985	42.9246	c5-100pM-serum_1
			599	159	110	110	37.8174	44.1265	c7_green0p2_red3_1			NaN	NaN	NaN	NaN	NaN	NaN	c5-100pM-serum_greenmovie_1
			603	170	118	118	37.8429	41.4981	c7_green0p2_red3_1			NaN	NaN	NaN	NaN	NaN	NaN	c5-100pM-serum_greenredmovie_1
			620	163	108	108	37.0692	42.0865	c7_green0p2_red3_1			NaN	NaN	NaN	NaN	NaN	NaN	c5-100pM-serum_greenredmovie_2
			621	158	92	92	37.0837	42.3077	c7_green0p2_red3_1			710	54	30	30	31.4758	38.7752	c6-100pM-serum_1
			557	139	93	93	36.5278	41.8981	c7_green0p2_red3_1			703	62	42	42	32.2457	44.5064	c6-100pM-serum_1
			595	150	99	99	37.1036	42.6039	c7_green0p2_red3_1			750	68	44	44	32.0523	38.978	c6-100pM-serum_1
			557	150	90	90	37.1542	40.0332	c7_green0p2_red3_1			712	65	40	40	31.7621	40	c6-100pM-serum_1
			535	132	84	84	36.1506	40.6365	c7_green0p2_red3_1			726	43	27	27	31.6074	36.0985	c6-100pM-serum_1
			616	158	95	95	37.4754	43.7586	c7_green0p2_red3_1			709	50	22	22	31.4215	38.2127	c6-100pM-serum_1
			625	153	103	103	36.674	42.5551	c7_green0p2_red3_1			685	57	39	39	31.189	42.4985	c6-100pM-serum_1
			598	159	107	107	36.7299	41.3406	c7_green0p2_red3_1			598	59	34	34	31.6162	40.8299	c6-100pM-serum_1
			600	153	98	98	37.8568	45.3719	c7_green0p2_red3_1			658	59	37	37	31.9601	39.1686	c6-100pM-serum_1
			637	172	115	115	38.4354	40.5781	c7_green0p2_red3_1			653	52	32	32	32.5299	36.3989	c6-100pM-serum_1
			558	150	88	88	37.9324	43.8149	c7_green0p2_red3_1			632	44	33	33	31.0428	36.2723	c6-100pM-serum_1
			579	142	91	91	36.5384	41.0957	c7_green0p2_red3_1			674	47	30	30	31.9702	35.9563	c6-100pM-serum_1
			571	142	96	96	36.792	43.3025	c7_green0p2_red3_1			642	45	27	27	31.551	36.7097	c6-100pM-serum_1
			2707	221	48	48	157.135	59.0475	c8AntiHis_Antirbt647_green0p2_red3_3			661	44	29	29	30.983	34.152	c6-100pM-serum_1
			1554	809	85	85	106.316	44.4942	c8AntiHis_Antirbt647_green0p2_red3_3			645	57	39	39	31.7261	37.3238	c6-100pM-serum_1
			728	950	47	47	63.0335	39.8696	c8AntiHis_Antirbt647_green0p2_red3_3			639	58	37	37	31.0969	40.2554	c6-100pM-serum_1
			592	910	44	44	38.2639	34.2817	c8AntiHis_Antirbt647_green0p2_red3_3			673	52	26	26	31.2217	37.1151	c6-100pM-serum_1
			595	941	46	46	38.4324	35.1868	c8AntiHis_Antirbt647_green0p2_red3_3			649	47	26	26	31.0619	38.7862	c6-100pM-serum_1
			562	931	40	40	38.5096	34.7683	c8AntiHis_Antirbt647_green0p2_red3_3			609	46	23	23	30.871	42.5222	c6-100pM-serum_1
			608	893	47	47	38.8868	35.2635	c8AntiHis_Antirbt647_green0p2_red3_3			608	51	33	33	31.2039	36.9029	c6-100pM-serum_1
			594	859	44	44	39.004	35.0266	c8AntiHis_Antirbt647_green0p2_red3_3			658	45	34	34	31.3141	39.1729	c6-100pM-serum_1
			2763	247	50	50	140.386	54.3795	c8AntiHis_Antirbt647_green0p2_red3_3			641	45	33	33	29.9708	35.6811	c6-100pM-serum_1
			2081	476	73	73	92.0147	45.8824	c8AntiHis_Antirbt647_green0p2_red3_3			631	65	39	39	30.7009	38.4347	c6-100pM-serum_1
			666	872	38	38	60.4691	38.4214	c8AntiHis_Antirbt647_green0p2_red3_3			579	51	27	27	31.4512	46.2095	c6-100pM-serum_1
			587	869	46	46	38.7516	34.3489	c8AntiHis_Antirbt647_green0p2_red3_3			610	54	38	38	31.0895	38.1661	c6-100pM-serum_1
			581	880	34	34	38.1052	33.125	c8AntiHis_Antirbt647_green0p2_red3_3			651	48	32	32	32.0215	36.4681	c6-100pM-serum_1
			578	889	35	35	38.0978	33.5798	c8AntiHis_Antirbt647_green0p2_red3_3			658	49	28	28	31.851	33.3754	c6-100pM-serum_1
			578	801	40	40	39.9181	33.4046	c8AntiHis_Antirbt647_green0p2_red3_3			642	45	25	25	31.6185	33.6193	c6-100pM-serum_1
			570	891	39	39	37.8389	33.8622	c8AntiHis_Antirbt647_green0p2_red3_3			665	39	27	27	31.0909	35.6989	c6-100pM-serum_1
			2595	211	39	39	133.836	53.2841	c8AntiHis_Antirbt647_green0p2_red3_3			685	41	26	26	30.6475	36.2087	c6-100pM-serum_1
			981	783	61	61	81.1162	40.4173	c8AntiHis_Antirbt647_green0p2_red3_3			645	46	29	29	30.2602	38.9106	c6-100pM-serum_1
			648	748	43	43	59.2511	35.9855	c8AntiHis_Antirbt647_green0p2_red3_3			634	40	27	27	31.5249	43.2984	c6-100pM-serum_1
			588	771	43	43	39.6473	32.6291	c8AntiHis_Antirbt647_green0p2_red3_3			676	44	26	26	32.215	41.0995	c6-100pM-serum_1
			554	829	35	35	37.829	32.4842	c8AntiHis_Antirbt647_green0p2_red3_3			675	42	24	24	32.624	34.6309	c6-100pM-serum_1
			607	870	31	31	39.3384	34.1538	c8AntiHis_Antirbt647_green0p2_red3_3			721	51	34	34	33.1553	36.6066	c6-100pM-serum_1
			624	839	49	49	38.2987	33.7837	c8AntiHis_Antirbt647_green0p2_red3_3			660	46	32	32	32.9412	35.747	c6-100pM-serum_1
			596	888	43	43	37.6593	33.4239	c8AntiHis_Antirbt647_green0p2_red3_3			669	51	32	32	32.6195	39.7935	c6-100pM-serum_1
			1517	739	58	58	164.957	46.0581	c8AntiHis_Antirbt647_green0p2_red3_3			686	51	31	31	31.9228	38.4154	c6-100pM-serum_1
			1046	700	58	58	75.0482	37.9502	c8AntiHis_Antirbt647_green0p2_red3_3			621	54	25	25	33.198	41.2152	c6-100pM-serum_1
			607	603	41	41	65.2399	34.7307	c8AntiHis_Antirbt647_green0p2_red3_3			693	60	38	38	31.8338	39.947	c6-100pM-serum_1
			581	616	34	33	40.6369	31.82	c8AntiHis_Antirbt647_green0p2_red3_3			677	42	30	30	32.2486	40.0375	c6-100pM-serum_1
			591	777	38	38	38.9631	31.8668	c8AntiHis_Antirbt647_green0p2_red3_3			665	60	34	34	32.7485	37.4249	c6-100pM-serum_1
			602	880	30	30	38.6802	33.4359	c8AntiHis_Antirbt647_green0p2_red3_3			713	62	33	33	33.3533	34.6472	c6-100pM-serum_1
			593	862	40	40	38.1387	33.0706	c8AntiHis_Antirbt647_green0p2_red3_3			714	40	25	25	31.7859	35.0034	c6-100pM-serum_1
			578	869	46	46	37.3829	34.3163	c8AntiHis_Antirbt647_green0p2_red3_3			729	49	34	34	31.5304	35.9579	c6-100pM-serum_1
			2257	176	33	33	122.294	49.9211	c8AntiHis_Antirbt647_green0p2_red3_3			700	45	23	23	31.7784	36.4248	c6-100pM-serum_1
			776	663	39	39	66.3111	37.3656	c8AntiHis_Antirbt647_green0p2_red3_3			701	60	41	41	31.8004	40.5914	c6-100pM-serum_1
			657	686	41	41	54.0859	32.8552	c8AntiHis_Antirbt647_green0p2_red3_3			686	58	33	33	32.6456	42.9874	c6-100pM-serum_1
			636	712	31	31	39.4892	30.6803	c8AntiHis_Antirbt647_green0p2_red3_3			684	48	29	29	32.3206	39.7121	c6-100pM-serum_1
			590	758	49	49	39.4633	31.7134	c8AntiHis_Antirbt647_green0p2_red3_3			714	59	36	36	34.009	38.4	c6-100pM-serum_1
			599	792	39	39	38.4012	34.1872	c8AntiHis_Antirbt647_green0p2_red3_3			770	64	40	40	33.7336	39.0972	c6-100pM-serum_1
			571	847	49	49	38.932	33.905	c8AntiHis_Antirbt647_green0p2_red3_3			705	38	28	28	31.9734	34.2254	c6-100pM-serum_1
			593	929	44	44	36.6174	36.2464	c8AntiHis_Antirbt647_green0p2_red3_3			775	51	38	38	33.3469	39.7445	c6-100pM-serum_1
			2096	293	57	57	134.054	51.8052	c8AntiHis_Antirbt647_green0p2_red3_3			787	53	28	28	32.6625	36.4029	c6-100pM-serum_1
			776	647	49	49	66.433	36.9612	c8AntiHis_Antirbt647_green0p2_red3_3			773	54	30	30	33.0854	37.0711	c6-100pM-serum_1
			615	674	32	32	43.9476	32.6557	c8AntiHis_Antirbt647_green0p2_red3_3			821	77	41	41	34.2156	39.5334	c6-100pM-serum_1
			603	731	28	28	38.9471	30.8963	c8AntiHis_Antirbt647_green0p2_red3_3			785	68	42	42	34.6522	40.4418	c6-100pM-serum_1
			607	762	27	27	38.9817	32.2577	c8AntiHis_Antirbt647_green0p2_red3_3			836	74	44	44	34.9006	37.2671	c6-100pM-serum_1
			579	878	38	38	37.8608	34.043	c8AntiHis_Antirbt647_green0p2_red3_3			842	72	37	37	34.5693	39.7997	c6-100pM-serum_1
			570	866	35	35	36.5629	38.0255	c8AntiHis_Antirbt647_green0p2_red3_3			800	60	37	37	34.5534	38.4767	c6-100pM-serum_1
			585	865	59	59	37.4315	43.0227	c8AntiHis_Antirbt647_green0p2_red3_3			804	72	42	42	34.1012	40.4803	c6-100pM-serum_1
			2275	253	36	36	144.003	52.3282	c8AntiHis_Antirbt647_green0p2_red3_3			860	74	45	45	34.9493	39.5177	c6-100pM-serum_1
			873	680	53	53	63.3621	39.9977	c8AntiHis_Antirbt647_green0p2_red3_3			819	81	51	51	34.6744	38.7401	c6-100pM-serum_1
			639	698	38	38	39.8472	33.432	c8AntiHis_Antirbt647_green0p2_red3_3			530	183	81	81	31.7557	46.4844	c7-300pM-serum_1
			480	401	19	19	42.3371	36.0336	c8AntiHis_Antirbt647_green0p2_red3_3			557	169	73	73	31.5777	46.0709	c7-300pM-serum_1
			605	836	40	40	38.1136	35.3986	c8AntiHis_Antirbt647_green0p2_red3_3			543	172	65	65	31.9324	44.8064	c7-300pM-serum_1
			535	860	31	31	37.7924	37.6776	c8AntiHis_Antirbt647_green0p2_red3_3			550	155	59	59	32.682	46.9313	c7-300pM-serum_1
			651	657	40	40	38.6882	43.5929	c8AntiHis_Antirbt647_green0p2_red3_3			567	153	65	65	34.123	46.7036	c7-300pM-serum_1
			581	1266	59	59	42.9724	49.2834	c8AntiHis_Antirbt647_green0p2_red3_3			532	186	83	83	34.5377	47.1624	c7-300pM-serum_1
			1572	432	43	43	97.3981	50.4764	c8AntiHis_Antirbt647_green0p2_red3_3			615	159	71	71	33.3569	44.4916	c7-300pM-serum_1
			700	681	51	51	58.2036	47.1547	c8AntiHis_Antirbt647_green0p2_red3_3			596	192	80	80	32.2194	47.349	c7-300pM-serum_1
			654	739	30	30	40.1564	41.4854	c8AntiHis_Antirbt647_green0p2_red3_3			570	166	57	57	31.7656	42.895	c7-300pM-serum_1
			606	726	32	32	38.8758	41.4296	c8AntiHis_Antirbt647_green0p2_red3_3			536	195	75	75	31.6971	43.7818	c7-300pM-serum_1
			602	728	32	32	38.4942	42.9893	c8AntiHis_Antirbt647_green0p2_red3_3			480	229	86	86	34.1574	45.3151	c7-300pM-serum_1
			538	802	28	28	37.6557	44.973	c8AntiHis_Antirbt647_green0p2_red3_3			587	158	67	67	32.8543	43.2562	c7-300pM-serum_1
			2613	82	10	10	153.095	82.6796	c8AntiHis_Antirbt647_green0p2_red3_3			599	185	82	82	33.1094	44.9025	c7-300pM-serum_1
			1819	192	37	37	136.127	74.3436	c8AntiHis_Antirbt647_green0p2_red3_3			622	173	84	84	33.4012	43.0374	c7-300pM-serum_1
			582	64	41	41	33.6705	38.3114	c8_green0p2_red3_1			626	165	78	78	32.8562	42.4311	c7-300pM-serum_1
			583	57	36	36	34.7349	40.9031	c8_green0p2_red3_1			510	191	74	74	33.0693	48.1408	c7-300pM-serum_1
			561	56	37	37	34.9905	38.8404	c8_green0p2_red3_1			608	195	77	77	31.7249	43.5749	c7-300pM-serum_1
			592	43	35	35	33.5278	39.372	c8_green0p2_red3_1			627	179	82	82	31.0728	40.5853	c7-300pM-serum_1
			580	49	30	30	34.0439	35.6729	c8_green0p2_red3_1			581	171	73	73	32.5487	42.8146	c7-300pM-serum_1
			526	55	35	35	35.0389	38.7382	c8_green0p2_red3_1			546	154	60	60	33.1607	42.5157	c7-300pM-serum_1
			555	56	34	34	35.215	38.411	c8_green0p2_red3_1			537	195	77	77	34.2291	45.9694	c7-300pM-serum_1
			622	42	27	27	33.6888	39.9539	c8_green0p2_red3_1			660	180	77	77	32.6548	39.8806	c7-300pM-serum_1
			580	45	30	30	34.0973	38.2902	c8_green0p2_red3_1			581	164	81	81	33.3971	44.0527	c7-300pM-serum_1
			569	55	34	34	34.1695	37.2435	c8_green0p2_red3_1			554	198	76	76	32.6614	47.6746	c7-300pM-serum_1
			536	49	30	30	34.7197	37.0892	c8_green0p2_red3_1			561	188	71	71	32.6743	45.327	c7-300pM-serum_1
			620	43	26	26	34.7856	32.0462	c8_green0p2_red3_1			563	177	79	79	31.3916	41.5623	c7-300pM-serum_1
			647	34	21	21	32.9901	33.7863	c8_green0p2_red3_1			633	195	88	88	33.6101	43.6855	c7-300pM-serum_1
			547	42	29	29	34.3324	35.3555	c8_green0p2_red3_1			602	175	82	82	31.763	42.5444	c7-300pM-serum_1
			538	46	32	32	34.7128	37.3275	c8_green0p2_red3_1			568	197	90	90	33.2098	44.3558	c7-300pM-serum_1
			618	51	29	29	33.3386	40.0977	c8_green0p2_red3_1			607	180	79	79	33.6599	43.1354	c7-300pM-serum_1
			486	47	32	31	35.5295	38.7108	c8_green0p2_red3_1			606	168	67	67	34.2942	43.7311	c7-300pM-serum_1
			617	57	33	33	34.0179	34.6632	c8_green0p2_red3_1			524	179	70	70	32.6833	48.7447	c7-300pM-serum_1
			591	50	25	25	35.0273	33.8983	c8_green0p2_red3_1			589	187	97	97	31.6747	43.425	c7-300pM-serum_1
			548	46	30	30	35.1488	30.3598	c8_green0p2_red3_1			538	190	63	63	32.8119	43.8783	c7-300pM-serum_1
			536	41	25	25	34.5732	32.3918	c8_green0p2_red3_1			596	196	87	87	33.6301	45.1964	c7-300pM-serum_1
			552	37	20	20	33.5591	35.9592	c8_green0p2_red3_1			577	209	89	89	32.5347	43.728	c7-300pM-serum_1
			618	45	27	27	33.5765	35.2877	c8_green0p2_red3_1			567	199	86	86	32.6277	44.2218	c7-300pM-serum_1
			566	60	33	33	34.2489	40.8443	c8_green0p2_red3_1			628	157	82	82	33.1907	41.7059	c7-300pM-serum_1
			558	42	27	27	33.7955	35.1337	c8_green0p2_red3_1			578	170	84	84	33.3119	44.7402	c7-300pM-serum_1
			581	43	28	28	34.4905	32.8307	c8_green0p2_red3_1			494	169	70	70	32.8687	47.9535	c7-300pM-serum_1
			559	37	22	22	35.8621	29.5212	c8_green0p2_red3_1			642	175	82	82	32.7703	42.0416	c7-300pM-serum_1
			542	20	12	12	35.1767	27.6496	c8_green0p2_red3_1			594	186	83	83	31.4771	42.418	c7-300pM-serum_1
			592	46	29	29	35.6078	32.2344	c8_green0p2_red3_1			554	186	75	75	32.9445	45.8818	c7-300pM-serum_1
			559	44	26	26	34.7462	36.3224	c8_green0p2_red3_1			588	166	79	79	32.3952	43.996	c7-300pM-serum_1
			560	54	39	39	34.468	35.8795	c8_green0p2_red3_1			595	185	79	79	32.0672	42.3272	c7-300pM-serum_1
			594	54	32	32	33.8271	41.3723	c8_green0p2_red3_1			577	178	68	68	32.4935	43.1141	c7-300pM-serum_1
			614	50	29	29	34.7629	39.5219	c8_green0p2_red3_1			591	183	76	76	32.6043	43.5359	c7-300pM-serum_1
			569	34	16	16	35.5456	30.4415	c8_green0p2_red3_1			545	193	77	77	32.6815	46.979	c7-300pM-serum_1
			580	36	22	22	36.1344	29.9714	c8_green0p2_red3_1			552	182	74	74	32.8494	44.4303	c7-300pM-serum_1
			620	29	15	15	35.6061	28.2711	c8_green0p2_red3_1			565	170	75	75	32.9599	43.0971	c7-300pM-serum_1
			574	43	29	29	35.0782	36.6518	c8_green0p2_red3_1			547	195	84	84	32.5792	45.3831	c7-300pM-serum_1
			611	29	14	14	34.6808	34.9372	c8_green0p2_red3_1			641	200	90	90	32.6304	41.7993	c7-300pM-serum_1
			574	49	32	32	34.7662	39.7114	c8_green0p2_red3_1			620	184	94	94	32.6985	43.9345	c7-300pM-serum_1
			606	63	41	41	34.686	39.3986	c8_green0p2_red3_1			573	168	71	71	33.205	43.8162	c7-300pM-serum_1
			592	48	27	27	35.0988	34.5515	c8_green0p2_red3_1			543	180	80	80	32.753	43.7178	c7-300pM-serum_1
			592	47	36	36	35.1298	35.7345	c8_green0p2_red3_1			559	176	62	62	32.1083	46.669	c7-300pM-serum_1
			547	40	24	24	34.8168	33.9903	c8_green0p2_red3_1			526	194	67	67	33.1596	47.2746	c7-300pM-serum_1
			575	24	15	15	35.1791	30.2701	c8_green0p2_red3_1			626	163	73	73	31.461	42.8666	c7-300pM-serum_1
			573	54	32	32	34.507	38.487	c8_green0p2_red3_1			560	199	81	81	32.1531	44.5633	c7-300pM-serum_1
			576	56	36	36	34.5176	36.5131	c8_green0p2_red3_1			612	159	83	83	32.7504	43.6372	c7-300pM-serum_1
			602	49	32	32	34.6027	36.2618	c8_green0p2_red3_1			595	199	89	89	32.6444	46.2224	c7-300pM-serum_1
			555	55	31	31	34.3794	41.5892	c8_green0p2_red3_1			611	170	81	81	31.3336	43.5951	c7-300pM-serum_1
			609	45	30	30	34.1632	34.8824	c8_green0p2_red3_1			557	174	76	76	32.0932	44.5512	c7-300pM-serum_1
			590	40	30	30	34.0094	34.3131	c8_green0p2_red3_1			656	146	70	70	32.0507	44.3606	c8-300pM-serum_1
			588	52	38	38	35.2471	37.5436	c8_green0p2_red3_1			606	151	66	66	32.4751	45.2923	c8-300pM-serum_1
			542	47	27	27	35.0119	36.9735	c8_green0p2_red3_1			589	180	71	71	32.8363	46.1612	c8-300pM-serum_1
			572	52	28	28	34.0917	37.1804	c8_green0p2_red3_1			618	160	74	74	32.7798	46.134	c8-300pM-serum_1
			588	42	27	27	34.2091	36.7064	c8_green0p2_red3_1			600	152	71	71	31.3598	43.6355	c8-300pM-serum_1
			624	48	31	31	33.9597	35.4887	c8_green0p2_red3_1			562	162	71	71	32.3905	49.1208	c8-300pM-serum_1
			663	68	43	43	34.0061	40.313	c8_green0p2_red3_1			619	143	68	68	32.9835	45.0243	c8-300pM-serum_1
			620	43	29	29	35.0862	39.6548	c8_green0p2_red3_1			570	181	73	73	31.673	47.3692	c8-300pM-serum_1
			598	59	36	36	34.8897	39.0573	c8_green0p2_red3_1			632	155	70	70	32.498	43.9033	c8-300pM-serum_1
			571	75	47	47	33.7179	38.2166	c8_green0p2_red3_1			663	147	71	71	32.6066	42.9142	c8-300pM-serum_1
			613	48	30	30	35.9194	35.839	c8_green0p2_red3_1			657	169	76	76	32.9431	42.1545	c8-300pM-serum_1
			592	48	32	32	34.0649	39.1365	c8_green0p2_red3_1			612	167	74	74	33.2902	43.6891	c8-300pM-serum_1
			577	42	30	30	35.3608	35.1286	c8_green0p2_red3_1			688	153	69	69	32.0643	40.08	c8-300pM-serum_1
			563	53	34	34	35.3562	38.1871	c8_green0p2_red3_1			659	142	64	64	31.979	40.6399	c8-300pM-serum_1
			561	19	10	10	63.4741	41.4525	c8preAntiHis_green0p2_red3_1			732	145	78	78	33.0729	42.134	c8-300pM-serum_1
			625	19	13	13	64.1497	45.2106	c8preAntiHis_green0p2_red3_1			612	133	53	53	31.5872	44.5909	c8-300pM-serum_1
			574	18	8	8	55.4501	38.8106	c8preAntiHis_green0p2_red3_1			671	143	74	74	32.3061	40.4653	c8-300pM-serum_1
			579	18	14	14	57.4713	37.6923	c8preAntiHis_green0p2_red3_1			593	142	65	65	33.8675	42.066	c8-300pM-serum_1
			603	18	11	11	60.3012	38.9823	c8preAntiHis_green0p2_red3_1			630	157	61	61	33.5287	43.0994	c8-300pM-serum_1
			629	15	6	6	50.4057	39.1887	c8preAntiHis_green0p2_red3_1			680	149	82	82	33.0325	42.4048	c8-300pM-serum_1
			630	26	18	18	51.7547	37.4453	c8preAntiHis_green0p2_red3_1			624	147	78	78	31.8111	43.4334	c8-300pM-serum_1
			607	22	13	13	57.1045	37.7451	c8preAntiHis_green0p2_red3_1			636	149	77	77	30.8062	42.3512	c8-300pM-serum_1
			600	46	34	34	37.1832	40.3114	c9_green0p2_red3_2			620	147	80	80	33.8775	43.2751	c8-300pM-serum_1
			576	33	19	19	35.8221	42.2312	c9_green0p2_red3_2			601	154	64	64	31.8164	45.5925	c8-300pM-serum_1
			568	46	29	29	37.0735	38.9508	c9_green0p2_red3_2			736	147	76	76	32.0346	41.568	c8-300pM-serum_1
			568	44	25	25	36.2723	39.5748	c9_green0p2_red3_2			736	160	75	75	33.5166	34.1607	c8-300pM-serum_1
			579	45	28	28	38.1141	39.6536	c9_green0p2_red3_2			780	132	72	72	34.2222	31.5211	c8-300pM-serum_1
			589	41	28	28	41.1924	37.8678	c9_green0p2_red3_2			800	135	74	74	34.502	30.3285	c8-300pM-serum_1
			617	36	28	28	40.9726	37.5523	c9_green0p2_red3_2			633	138	62	62	33.9789	44.6239	c8-300pM-serum_1
			651	34	20	20	69.9651	36.3528	c9_green0p2_red3_2			645	132	65	65	31.0858	42.6277	c8-300pM-serum_1
			595	54	37	37	42.7846	35.2224	c9_green0p2_red3_2			691	156	85	85	34.2066	44.3063	c8-300pM-serum_1
			559	39	28	28	37.0558	38.757	c9_green0p2_red3_2			594	165	57	57	32.1451	46.9766	c8-300pM-serum_1
			545	44	29	29	36.2594	38.9071	c9_green0p2_red3_2			672	164	76	76	33.1101	43.0627	c8-300pM-serum_1
			519	39	26	26	36.2033	34.6805	c9_green0p2_red3_2			773	145	94	94	33.5429	32.7178	c8-300pM-serum_1
			566	51	31	31	38.3903	38.4142	c9_green0p2_red3_2			799	126	68	68	34.0349	31.932	c8-300pM-serum_1
			534	44	31	31	43.7337	37.6318	c9_green0p2_red3_2			762	107	63	63	34.8403	29.1741	c8-300pM-serum_1
			596	42	25	25	43.6454	37.3454	c9_green0p2_red3_2			718	155	81	81	34.4506	41.5263	c8-300pM-serum_1
			NaN	NaN	NaN	NaN	NaN	NaN	c9_green0p2_red3_2			614	144	57	57	30.2848	39.886	c8-300pM-serum_1
			530	29	24	24	43.6913	33.1229	c9_green0p2_red3_2			714	165	86	86	33.8634	41.9828	c8-300pM-serum_1
			525	48	33	33	37.3215	37.8449	c9_green0p2_red3_2			620	148	60	60	32.5901	46.1851	c8-300pM-serum_1
			531	43	33	33	36.2216	39.6503	c9_green0p2_red3_2			671	164	70	70	33.5751	42.3764	c8-300pM-serum_1
			550	38	28	28	36.7371	37.8492	c9_green0p2_red3_2			704	169	85	85	33.1199	38.264	c8-300pM-serum_1
			543	50	35	35	38.5518	38.7029	c9_green0p2_red3_2			767	162	82	82	33.1951	36.1915	c8-300pM-serum_1
			572	46	28	28	43.6068	37.1009	c9_green0p2_red3_2			759	146	67	67	33.9895	36.5554	c8-300pM-serum_1
			577	27	18	18	44.2675	35.4132	c9_green0p2_red3_2			711	166	75	75	34.6666	42.5271	c8-300pM-serum_1
			507	40	25	25	63.8886	31.3965	c9_green0p2_red3_2			612	167	75	75	31.5237	41.9151	c8-300pM-serum_1
			533	34	23	23	40.777	31.8111	c9_green0p2_red3_2			711	170	76	76	34.487	42.4993	c8-300pM-serum_1
			518	46	32	32	37.8916	35.6856	c9_green0p2_red3_2			610	157	69	69	33.1406	44.8126	c8-300pM-serum_1
			546	36	18	18	38.0443	34.4818	c9_green0p2_red3_2			653	157	67	67	33.5042	42.7808	c8-300pM-serum_1
			549	42	31	31	38.162	31.7767	c9_green0p2_red3_2			743	149	75	75	32.8536	40.6636	c8-300pM-serum_1
			568	46	36	36	38.245	38.868	c9_green0p2_red3_2			663	160	75	75	32.1981	43.9895	c8-300pM-serum_1
			577	43	29	29	41.9245	34.8187	c9_green0p2_red3_2			654	174	69	69	32.5121	42.577	c8-300pM-serum_1
			662	37	21	21	44.2985	36.5962	c9_green0p2_red3_2			664	166	70	70	32.8458	42.5504	c8-300pM-serum_1
			559	27	20	20	38.2413	33.9464	c9_green0p2_red3_2			651	147	64	64	31.3001	39.9024	c8-300pM-serum_1
			555	31	18	18	38.1364	33.5364	c9_green0p2_red3_2			644	154	76	76	33.3141	43.9455	c8-300pM-serum_1
			586	48	37	37	38.6303	35.6851	c9_green0p2_red3_2			610	167	60	60	33.269	45.5047	c8-300pM-serum_1
			599	40	31	31	38.3557	33.4712	c9_green0p2_red3_2			682	151	71	71	33.1609	44.0582	c8-300pM-serum_1
			593	34	24	24	38.4421	29.4955	c9_green0p2_red3_2			696	168	68	68	31.6877	39.4333	c8-300pM-serum_1
			590	45	31	31	36.9159	38.7692	c9_green0p2_red3_2			635	146	72	72	32.7336	44.4935	c8-300pM-serum_1
			611	47	35	35	39.7434	36.3346	c9_green0p2_red3_2			655	139	63	63	32.5377	39.8019	c8-300pM-serum_1
			611	40	29	29	44.6891	35.434	c9_green0p2_red3_2			687	157	73	73	32.1518	41.2152	c8-300pM-serum_1
			592	46	31	31	38.3375	36.3037	c9_green0p2_red3_2			687	149	63	63	31.6656	40.9449	c8-300pM-serum_1
			590	42	30	30	37.9143	39.2574	c9_green0p2_red3_2			619	164	67	67	32.7895	46.5606	c8-300pM-serum_1
			610	44	27	27	37.3383	37.2589	c9_green0p2_red3_2			377	291	109	109	35.8576	54.9286	c9-1nM-serum_1
			637	51	36	36	37.7835	34.7676	c9_green0p2_red3_2			394	274	127	127	34.901	52.5707	c9-1nM-serum_1
			581	43	31	31	38.7075	34.6633	c9_green0p2_red3_2			443	272	126	126	35.7607	50.9624	c9-1nM-serum_1
			599	54	30	30	37.4822	37.089	c9_green0p2_red3_2			443	237	126	126	35.6018	51.8069	c9-1nM-serum_1
			621	45	25	25	38.9699	33.6444	c9_green0p2_red3_2			426	248	120	120	35.3935	51.4737	c9-1nM-serum_1
			620	53	34	34	39.9553	37.5697	c9_green0p2_red3_2			353	271	113	113	34.8742	54.5371	c9-1nM-serum_1
			618	39	23	23	37.721	38.4263	c9_green0p2_red3_2			431	261	118	118	34.5543	51.7627	c9-1nM-serum_1
			646	41	29	29	38.4021	38.448	c9_green0p2_red3_2			362	294	113	113	35.8807	54.9174	c9-1nM-serum_1
			617	43	35	35	36.5594	34.6742	c9_green0p2_red3_2			419	264	127	127	33.9253	52.4631	c9-1nM-serum_1
			617	49	37	37	37.3515	36.6422	c9_green0p2_red3_2			454	276	152	152	34.5874	47.2185	c9-1nM-serum_1
			577	64	45	45	37.3947	39.9352	c9_green0p2_red3_2			430	296	137	137	35.0096	49.2074	c9-1nM-serum_1
			578	47	31	31	37.8183	38.3096	c9_green0p2_red3_2			467	259	145	145	34.7518	47.9621	c9-1nM-serum_1
			586	53	34	34	37.1825	37.2691	c9_green0p2_red3_2			502	245	140	140	34.9218	47.9223	c9-1nM-serum_1
			627	55	34	34	37.6842	34.8832	c9_green0p2_red3_2			477	233	131	131	34.0531	46.8629	c9-1nM-serum_1
			619	60	46	46	37.5299	38.9077	c9_green0p2_red3_2			456	233	130	130	34.7263	47.66	c9-1nM-serum_1
			575	53	35	35	37.9027	38.2627	c9_green0p2_red3_2			463	256	137	137	33.8645	48.7047	c9-1nM-serum_1
			615	58	33	33	37.3358	36.4669	c9_green0p2_red3_2			482	258	121	121	35.4625	48.1864	c9-1nM-serum_1
			562	43	30	30	38.034	38.067	c9_green0p2_red3_2			462	254	152	152	34.2048	47.8189	c9-1nM-serum_1
			575	50	35	35	37.5834	38.3862	c9_green0p2_red3_2			418	259	135	135	34.1598	49.5873	c9-1nM-serum_1
			619	43	29	29	37.1281	41.2835	c9_green0p2_red3_2			469	226	126	126	34.2139	46.9928	c9-1nM-serum_1
			618	42	28	28	36.788	35.1923	c9_green0p2_red3_2			429	233	122	122	34.0966	49.3829	c9-1nM-serum_1
			603	50	31	31	37.159	40.1462	c9_green0p2_red3_2			455	221	120	120	34.3234	48.1516	c9-1nM-serum_1
												452	219	125	125	33.2226	48.5305	c9-1nM-serum_1
												377	253	102	102	34.9944	53.1483	c9-1nM-serum_1
												450	229	137	137	33.8545	48.3403	c9-1nM-serum_1
												407	257	132	131	35.6211	45.0748	c9-1nM-serum_1
												484	252	147	147	35.3309	45.687	c9-1nM-serum_1
												496	254	144	144	35.5155	42.6849	c9-1nM-serum_1
												435	239	120	120	34.6465	47.4474	c9-1nM-serum_1
												453	247	141	141	34.4844	49.812	c9-1nM-serum_1
												469	237	139	139	34.1122	47.1188	c9-1nM-serum_1
												359	278	123	123	34.6816	53.13	c9-1nM-serum_1
												443	256	128	128	35.3377	47.6712	c9-1nM-serum_1
												472	232	142	142	34.3474	44.2411	c9-1nM-serum_1
												471	233	145	145	34.3872	44.4935	c9-1nM-serum_1
												487	239	147	147	35.8284	42.2319	c9-1nM-serum_1
												425	233	119	119	34.4266	48.0963	c9-1nM-serum_1
												456	225	120	120	34.0424	47.0532	c9-1nM-serum_1
												411	220	96	96	34.3943	48.2476	c9-1nM-serum_1
												336	247	106	106	34.8184	53.654	c9-1nM-serum_1
												464	250	138	138	34.3772	47.451	c9-1nM-serum_1
												446	247	144	144	34.8746	47.6965	c9-1nM-serum_1
												430	220	132	132	34.6833	47.2006	c9-1nM-serum_1
												495	249	149	149	35.1599	43.7324	c9-1nM-serum_1
												443	237	127	127	34.2342	49.1319	c9-1nM-serum_1
												433	226	132	132	34.4101	45.7435	c9-1nM-serum_1
												427	228	127	127	34.1483	49.4208	c9-1nM-serum_1
												354	246	114	114	34.4033	53.8562	c9-1nM-serum_1
												393	240	123	123	34.6178	47.4175	c9-1nM-serum_1
												416	236	137	137	33.7157	44.7058	c9-1nM-serum_1
												432	201	113	113	33.9135	47.8435	c9-1nM-serum_1
												409	212	118	118	33.6921	46.0096	c9-1nM-serum_1
												406	211	105	105	34.4809	49.7999	c9-1nM-serum_1
												411	220	105	105	33.9222	49.7956	c9-1nM-serum_1
												424	221	117	117	34.6514	48.8363	c9-1nM-serum_1
												362	243	110	110	34.0436	51.4763	c9-1nM-serum_1
												384	229	126	126	33.5474	48.798	c9-1nM-serum_1
												423	218	135	135	33.0597	43.6036	c9-1nM-serum_1
												368	235	114	114	34.2302	52.3444	c9-1nM-serum_1
												427	231	138	138	33.6548	45.7224	c9-1nM-serum_1
												362	235	111	111	35.0549	50.8212	c9-1nM-serum_1
												462	236	141	141	33.2698	45.6856	c9-1nM-serum_1
												409	210	129	129	33.4467	46.9248	c9-1nM-serum_1

## Sheet: Figure 3d
		Buffer		Single Color	Single Color Normalized	Colocalized	Colocalized_norm		Serum		Single Color	Single Color Normalized	Colocalized	Colocalized_norm
Bootstrapped values			0	37.7864	28.236	22.3064	11.9118			0	27.9152	29.7259	25.9453	18.358
			1	37.8799	28.0598	28.5169	17.9521			1	28.3355	28.1137	26.9205	21.0247
			2	34.4738	21.691	28.6818	16.2552			2	30.4813	30.3812	25.7628	19.4022
			3	40.9206	31.1745	26.2843	15.5381			3	27.8689	27.4476	26.152	20.636
			4	39.0367	28.8321	28.5575	17.5881			4	24.4875	24.9587	26.6612	19.8519
			6	40.5313	30.0654	32.0836	20.5201			5	27.2152	28.5496	23.0349	15.6914
			7	39.0707	29.9498	23.1712	12.9502			6	27.6582	28.3691	28.8087	20.9885
			8	39.1569	28.7995	28.8448	17.4031			7	26.2897	27.3352	22.2359	15.4125
			9	39.4891	29.5739	25.973	14.349			8	24.7259	24.7938	22.5538	15.3337
			10	37.9338	28.9823	28.1534	17.3847			9	25.8512	26.6227	23.6556	16.942
			11		27.5208	27.1827	16.1298			10	26.746	26.707	23.9095	18.0737
			12	40.9801	30.4275	28.3454	16.8923			11	23.094	23.565	21.773	14.4027
			13	37.3637	26.538	25.7262	13.6788			12	24.1011	24.7211	24.6172	17.8744
			14	37.025	25.9055	25.5558	14.3139			13	27.792	28.4393	25.3741	19.5237
			16	38.2801	28.4312	29.4723	18.7416			14	25.8481	26.5296	24.2759	17.4788
			18	37.157	26.8552	23.2995	12.6641			15	26.6918	26.8653	25.6137	18.9012
			19	38.0368	27.2702	25.8886	14.8395			16	29.7654	30.9379	27.9338	21.5906
			20	34.3534	24.4327	25.5667	14.7901			17	29.5413	30.3172	23.419	16.8869
			21	35.4567	25.0339	28.0026	16.8862			18	23.5569	23.6226	24.7198	17.6487
			22	36.3422	25.1187	29.062	17.4507			19	31.1592	30.972	26.6454	20.9552
			23	40.4629	30.8568	27.9578	17.3286			20	29.1983	30.0044	28.6788	22.1195
			24	36.0825	25.9919	26.3649	15.9321			21	23.0636	23.1975	26.6362	21.0135
			25	38.8323	28.9162	26.1985	15.3757			22	32.2974	32.7998	25.2185	19.4497
			26	36.8119	26.2742	24.586	13.4938			23	30.1602	29.9542	26.3594	20.1406
			27	37.8376	28.8531	23.8454	13.1825			24	29.4122	30.2873	26.977	19.0531
			28	37.7189	26.5944	23.8146	11.4823			25	29.5313	29.9136	29.0453	22.8836
			29	35.9174	25.4921	22.0574	10.4474			26	29.8285	30.8907	27.1212	20.8103
			30	38.9773	29.0148	30.1174	19.5765			27	26.4356	26.8926	25.1481	18.9233
			31	37.7388	27.4813	26.6705	15.239			28	29.5648	30.5519	24.2135	17.8216
			32	39.9686	30.2326	24.5956	13.7476			29	28.35	28.4632	28.1993	21.6055
			33	39.2968	28.9217	25.7679	14.9405			30	29.5294	29.9607	27.1621	19.4448
			34	37.1914	25.8669	26.0881	14.5016			31	27.7803	28.2712	25.7681	19.0132
			35		26.7109	22.1128	11.2829			32	29.9225	29.9607	23.7521	17.4584
			36	35.9431	25.542	21.8961	10.7678			33	29.9024	30.6507	26.7045	20.1922
			37	38.5375	28.2621	27.1313	16.2883			34	26.7541	27.6913	26.2564	19.5191
			38	39.2057	30.0183	23.6091	13.1698			35	29.5583	30.1187	25.9342	20.2065
			39	38.2635	28.599	27.0221	16.3972			36	29.5839	30.5007	25.7681	18.4591
			40	37.9978	28.3287	25.9834	15.0729			37	27.3253	27.958	27.3215	21.4844
			41	40.273	30.5639	25.5687	14.587			38	28.4835	29.5666	24.1156	18.684
			42	37.8493	27.8229	27.4358	15.6213			39	25.6163	25.8251	22.8253	15.9516
			43	36.8922	26.7473	23.732	13.2088			40	25.354	26.1176	24.8481	17.4571
			44	36.3002	25.6092	26.6406	14.7157			41	27.591	27.7578	25.2752	19.5216
			45	39.3937	29.826	23.1809	11.8788			42	25.0904	25.3983	24.4783	17.0601
			47	39.0428	28.5165	24.4912	12.9529			43	28.1485	28.9995	25.4552	19.7835
			48	35.9966	25.577	24.5149	13.2747			44	28.3502	28.7185	26.1889	19.7435
			49	41.4576	31.0984	27.776	15.4877			45	27.6925	28.289	26.8083	20.2412
			50	39.6802	29.0674	25.0539	14.2305			46	26.9639	27.4353	28.7519	21.7494
			51	41.8286	31.4843	29.4874	18.75			47	28.7371	29.2875	22.8496	16.1188
			52	42.0854	31.7094	27.7562	16.5189			48	26.1671	26.6213	25.1904	17.6468
			53	38.8945	28.5453	24.5164	13.0799			49	27.7083	28.2506	26.4681	19.8677
			54	39.2095	29.1277	27.8019	17.0467			50	33.2258	33.614	26.7036	20.5407
			55	36.6278	25.8109	27.0576	15.4847			51	32.7844	33.6498	26.7547	20.3945
			56	37.5959	27.3669	26.2768	15.3245			52	26.9781	27.8484	22.2217	16.1654
			57	39.102	28.748	28.2568	17.5461			53	28.6168	28.9247	25.0438	18.4978
			58	38.0499	28.545	23.2126	12.362			54	27.9802	28.0693	21.3703	15.532
			59	38.1785	27.7619	24.2742	12.491			55	29.1753	28.9893	25.5786	19.0804
			60	36.7638	27.646	25.714	15.1403			56	30.314	30.6289	26.0049	18.884
			61	37.7497	27.5139	26.6051	16.115			57	25.66	26.641	22.2056	15.6884
			62	40.4836	30.794	28.6053	17.9301			58	24.6221	24.8275	26.8338	20.1023
			64	38.8575	30.0886	25.9312	15.8619			59	29.0695	29.3722	27.3544	20.9815
			65	40.9169	30.6353	30.4943	19.7639			60	26.8231	27.7435	28.2892	21.851
			66	32.5015	20.8968	24.5593	12.3021			61	31.8062	32.2253	29.1222	23.5454
			67	38.9253	28.2151	27.3768	16.3828			62	29.6431	30.1086	27.585	21.2208
			68	38.316	28.0953	28.6977	17.4502			63	26.6706	27.0684	23.3809	16.1661
			69	38.184	28.0698	27.1817	15.78			64	27.5452	28.6182	23.2895	15.4055
			70	39.2987	29.642	30.2136	19.4531			65	27.816	27.0257	23.0027	16.6112
			71	37.7073	26.6679	29.1214	17.4204			66	29.34	30.026	24.858	19.2143
			72	38.7344	29.278	22.1146	11.7101			67	26.7116	27.4751	25.7093	19.335
			73	41.6373	33.376	25.5742	15.6012			68	27.1102	28.4788	26.5476	19.5718
			74	38.8821	29.8296	24.5256	14.5656			69	25.9394	25.9234	23.3768	16.5555
			76	38.5853	29.1782	22.0784	11.1689			70	28.6684	28.6946	25.8973	19.1549
			77		27.1228	29.7532	18.6509			71	27.5107	27.7639	24.1185	17.9639
			78	38.3251	28.8893	30.938	20.7859			72	28.6697	28.7959	25.3302	18.9914
			79	36.6446	25.8094	26.9948	15.7214			73	32.2997	32.8961	27.305	20.6667
			82	37.8923	27.9075	30.8004	20.5024			74	29.7631	30.5975	24.8169	18.2169
			84	37.6414	26.2222	25.7983	13.1526			75	26.8179	27.952	23.7936	17.3486
			85	37.563	27.0662	23.1488	11.1884			76	27.6393	28.0554	23.7154	17.0597
			87	37.454	27.1658	25.3788	13.3668			77	27.8088	26.8924	23.3247	17.0345
			88		32.4217	26.6393	15.7164			78	25.7426	26.1057	21.587	15.3848
			89	38.1519	27.1143	26.3287	15.1284			79	30.8998	30.9686	27.302	21.3915
			90	36.8392	27.0986	23.9349	13.2561			80	26.7338	27.6107	25.2697	18.8006
			91		26.0485	24.9317	12.9967			81	26.5781	26.4032	24.9253	19.4705
			94	37.0995	27.5295	24.026	13.2939			82	25.5898	26.6256	21.9044	15.3465
			96	40.2281	30.0274	27.3924	16.4093			83	28.331	30.1978	25.1078	19.2206
			98	34.7349	23.4482	21.7607	10.1501			84	26.9527	27.7124	25.3872	18.6983
			99	36.7755	26.8088	28.8844	18.258			85	30.9356	32.0565	24.66	17.6841
			100		28.6105	28.964	17.9199			86	27.4711	27.9721	22.3302	15.8369
			101	39.7847	30.7162	24.0878	14.1775			87	28.2042	28.2768	23.4898	16.1679
			102	42.617	31.278	27.2589	15.3592			88	30.1568	29.773	23.9918	18.3315
			103	36.1872	27.3174	22.8436	12.891			89	26.5845	27.4331	25.9541	19.0259
			104	39.1859	29.2125	23.414	12.368			90	23.9397	24.653	24.4303	17.297
			105	38.3118	28.9827	27.9823	17.7218			91	29.3797	30.4884	26.8082	20.2594
			106	38.3692	26.5924	28.9656	16.2722			92	30.4267	30.8494	28.8061	23.2127
			107	37.7194	27.7725	26.5554	15.4756			93	27.7259	27.7845	25.8888	19.9769
			108	38.8129	29.0046	26.2675	14.9426			94	28.172	28.1999	23.4576	16.4675
			109	37.5727	26.8939	29.5425	18.2835			95	27.36	27.8648	24.0496	17.3698
			110	36.428	25.1596	28.007	16.1121			96	26.4937	27.0093	27.029	20.6323
			111	39.2893	28.6336	25.7981	14.1478			97	32.8461	33.5212	25.6318	20.1296
			113	40.408	30.7995	27.3185	16.1588			98	31.5717	32.8655	26.7928	19.8529
			114	38.8783	30.3432	24.7689	14.1728			99	26.6954	27.4866	26.2857	19.8077
			115	39.7834	30.1266	29.8479	18.65			100	30.4011	30.7673	27.6981	21.4894
			116	39.153	28.2669	23.6336	11.9227			101	25.8013	26.4724	24.4563	17.0415
			117	37.2158	26.2009	27.7732	16.1427			102	27.4714	27.8943	26.3041	19.3308
			119	40.452	30.2365	24.07	13.5111			103	27.687	28.5441	28.073	21.8188
			120	39.159	27.6531	26.2976	14.0471			104	28.9179	29.059	23.6044	17.3778
			121	37.2084	26.1078	29.4094	18.0255			105	27.063	27.7622	24.955	18.4404
			122	38.4775	29.0094	26.3872	16.1863			106	31.063	31.2839	26.6941	19.246
			123	37.55	26.1878	24.7465	13.1535			107	28.1378	29.8659	24.1673	17.9311
			124	39.8793	30.0009	28.694	17.5539			108	29.9131	31.0344	23.2887	16.6848
			125	41.2803	31.9209	29.3349	19.0942			109	28.1535	28.4412	24.2911	18.1691
			126	39.373	28.1463	28.669	17.4189			110	29.344	29.873	30.7925	24.848
			127	38.1432	28.187	25.329	14.1351			111	26.0828	26.4429	23.776	16.5612
			128	40.7379	30.269	23.5041	12.103			112	27.1634	27.6482	28.1882	22.1794
			130	39.2408	29.7163	24.6624	13.8916			113	27.9157	28.8957	25.9376	18.9398
			132	37.1381	26.247	25.2696	13.5836			114	28.1037	29.2859	25.1628	18.6778
			133	40.1796	30.4466	23.3433	11.8962			115	24.9725	25.6772	27.0558	20.2245
			134	36.4428	26.8763	22.3767	12.2011			116	29.8567	29.7979	27.0397	20.0898
			135	39.3498	28.3206	27.6232	15.6543			117	27.6996	28.2434	24.638	18.4617
			136	39.9845	29.0006	28.6548	17.6694			118	28.0251	28.9826	25.567	19.292
			137	38.9397	27.8437	23.3517	11.6186			119	31.2917	31.6625	24.8358	19.0805
			138	39.6372	29.0668	27.8324	16.5507			120	25.523	25.837	23.3556	16.3338
			139	39.5049	30.0062	28.0442	17.796			121	23.6073	23.7584	24.4751	17.4975
			140	41.5278	33.5043	26.2142	15.9737			122	28.055	28.6658	29.4773	22.3593
			141	40.4521	31.1269	29.5385	19.6361			123	25.4922	25.7447	20.5295	14.785
			142		28.2741	28.6135	17.0543			124	28.4732	28.8777	25.3025	18.2509
			143		25.9541	22.1956	10.7886			125	27.8237	27.9587	28.3679	21.8244
			144	40.558	29.7377	34.1566	22.7103			126	28.7078	28.5543	23.506	17.0609
			146	35.4734	26.008	25.2044	14.5599			127	24.8007	25.967	23.8921	16.9564
			147	39.0018	29.7196	26.7327	16.6632			128	24.6097	24.9412	22.7274	15.6026
			148	38.576	29.3099	29.0026	17.9193			129	24.077	25.1284	21.9571	15.2898
			149	37.3446	26.7892	21.0064	8.97675			130	26.3331	27.2535	23.1521	15.8707
			150	36.9501	24.5482	27.0667	14.26			131	27.3937	27.1494	23.1344	16.6929
			151	35.4967	24.1467	26.1194	14.0216			132	27.444	28.0576	24.6385	18.191
			152	35.9127	24.4244	24.3593	12.2519			133	32.0725	32.366	28.1556	21.7831
			153	39.9226	30.2279	22.6574	11.2014			134	23.8779	23.8217	23.495	15.9854
			154	37.4837	26.9039	28.238	17.0956			135	29.836	30.3079	23.6213	17.6498
			155	39.0588	28.9333	27.9474	16.7347			136	29.4507	30.1561	27.462	20.8285
			156	40.0832	29.0122	25.785	13.9415			137	28.2899	28.293	24.11	17.2506
			157	38.8745	28.9932	28.969	18.8714			138	30.1377	30.5421	27.3619	20.8447
			158	36.4455	26.5501	27.441	16.2228			139	30.8215	30.9728	27.3635	21.2394
			159	37.3805	27.1288	27.1879	16.2252			140	27.5509	28.8263	24.7043	18.4082
			160	33.4202	22.7201	25.7211	13.8967			141	31.5859	32.048	28.7754	23.9397
			161	39.0272	28.4858	22.8283	11.0508			142	28.9793	29.167	25.2937	19.2085
			162	36.4071	25.1329	25.3642	13.5713			143	28.5749	28.9993	26.8337	20.2808
			163	40.0848	30.7657	23.411	12.8205			144	29.4446	28.817	24.0809	18.3711
			164	41.869	33.1917	27.3157	17.3042			145	30.2624	30.7179	26.7898	20.7174
			165	38.7662	28.2188	28.7533	17.7267			146	27.7512	28.8395	27.6599	21.0227
			166	37.3988	26.971	24.0984	13.5861			147	27.5587	27.7057	26.2882	19.5263
			167	39.2597	27.7336	31.048	19.8309			148	27.9162	28.2825	26.6201	20.203
			169	38.8305	29.1289	27.9344	17.0721			149	23.7815	23.7418	23.527	15.7088
			170	35.5989	25.4229	25.7972	14.3787			150	30.6915	31.5122	26.2456	20.7072
			171		26.8669	27.2445	16.3299			151	27.5112	27.7504	22.5113	16.4267
			172	34.3484	24.2445	24.1727	12.7921			152	27.6232	28.4107	23.625	17.0245
			173	38.7242	27.8685	24.1052	12.9921			153	27.7873	28.4991	26.7524	20.2487
			174	36.939	25.153	25.3183	12.3856			154	28.0181	28.3602	25.4229	18.6828
			175	35.7263	23.7405	25.5991	14.0868			155	28.5823	29.8226	26.2	19.6811
			176	37.7814	27.194	24.4763	13.2145			156	25.4227	26.2764	23.4202	16.7661
			177	38.3777	27.463	30.6662	18.9047			157	30.6378	31.2096	26.1899	19.8587
			178	39.76	29.3056	30.0958	19.622			158	33.3197	33.5542	24.8403	18.3343
			179	39.9919	29.5959	27.3784	16.0374			159	29.0078	29.6868	28.0173	22.0637
			180	38.0332	28.5435	27.4932	17.1605			160	32.1728	32.6689	26.9153	21.1315
			181	37.5167	27.633	26.4519	15.5557			161	25.5685	25.994	22.2537	16.2913
			182	36.6754	26.9169	23.0395	11.2953			162	30.2249	30.5982	27.9471	21.2437
			183	35.6784	25.4199	26.4297	15.4165			163	32.4879	33.5112	25.3995	20.0058
			184	39.9238	27.7379	27.5953	15.1931			164	28.5799	29.7207	25.4359	18.7593
			185	34.3034	21.9841	24.0561	11.7937			165	24.7944	25.1463	27.8938	20.5565
			186	35.6998	24.5278	24.9197	12.7747			166	31.622	31.9692	28.8377	22.8173
			187	37.715	27.1335	27.7516	16.5462			167	29.083	29.7979	22.6725	16.0392
			188	36.9576	27.8104	25.7617	14.8673			168	27.3736	27.7993	24.4718	16.9219
			189	37.4949	26.4641	24.844	13.2768			169	33.1778	34.2289	25.3754	20.232
			190	35.5831	24.1396	29.2275	17.6464			170	29.7444	29.3049	25.2302	18.7652
			191	38.4398	28.2781	28.5623	17.0216			171	27.0999	26.977	26.0144	18.6311
			192	35.5468	26.1827	27.9459	17.5595			172	27.0051	27.7455	27.6896	20.3683
			194	37.1941	26.7214	25.5566	14.0404			173	30.0623	30.1539	25.6715	18.9122
			195	38.1433	27.7938	27.9873	17.2143			174	33.3533	33.6343	28.1082	22.4228
			196	38.0049	27.3057	25.3726	14.3447			175	27.6828	28.5855	25.431	18.8268
			197	40.4997	30.1301	27.0384	15.5546			176	25.9942	27.3588	25.4336	19.1247
			198	38.2159	28.2879	28.3492	17.2391			177	28.3533	29.4569	24.4773	17.9325
			199	37.2671	28.6933	22.9148	13.193			178	31.3727	32.4907	22.6894	16.9289
			200	42.6251	32.1478	30.4482	19.8467			179	29.7451	29.6598	25.9256	20.185
			201	37.5395	27.1199	26.1912	14.6832			180	30.6695	31.6487	26.2141	19.6224
			202	40.6417	30.7748	26.3102	15.4637			181	28.4591	29.0142	25.0396	18.8247
			203	39.3957	29.4632	28.1683	17.4337			182	26.6246	26.4177	24.9896	18.1994
			206	36.4856	25.8987	26.4163	15.3424			183	31.8247	32.0674	28.6372	22.3764
			207	38.3842	28.2608	21.4385	10.2186			184	26.2484	26.4523	23.8195	16.925
			208	40.3254	30.5242	25.8445	14.9144			185	26.5129	27.3725	24.4212	17.8429
			209		29.4334	29.6547	18.9065			186	28.307	28.015	26.871	20.5011
			210	39.4919	29.8248	23.5052	12.6618			187	28.8154	29.0446	25.5493	19.4972
			211	34.9723	25.3141	23.6695	12.4454			188	28.7924	28.2876	25.8838	19.7667
			212		24.8949	22.5364	11.1697			189	27.8831	28.454	24.896	18.8768
			213	36.1007	26.1859	26.8711	15.6318			190	27.5061	27.449	24.2572	17.6412
			215	39.626	30.6602	26.7093	17.3828			191	30.3716	31.1926	28.7992	22.7996
			216	38.3315	28.7314	24.4309	13.8255			192	26.3157	26.8101	23.6523	17.3084
			217		28.5838	29.3796	17.5212			193	26.1107	26.6257	26.6049	20.0223
			219	36.3738	26.042	25.8968	14.6582			194	27.3076	27.8437	27.7587	21.1487
			221	42.0599	31.8846	29.4166	18.5557			195	30.4966	30.7462	23.9281	18.0517
			222	39.4441	30.04	30.6101	20.1743			196	24.9786	25.3696	22.1274	15.5702
			224	37.4781	26.9202	24.7058	14.1771			197	28.0766	28.8576	25.8015	19.1067
			225	39.7419	29.8237	26.4315	15.2963			198	27.1529	28.5267	27.0677	20.0707
			226	39.6382	29.402	28.2244	17.5304			199	27.509	28.1371	23.6199	17.0478
			228	38.8113	28.0856	25.0558	13.1491			200	28.008	28.7409	27.4802	20.5785
			229	37.0168	27.2612	23.8766	12.885			201	28.9985	29.6578	26.5207	20.2434
			230	37.4902	28.0605	23.8759	12.7339			202	26.2264	25.9809	27.3629	21.3248
			231	37.3193	26.7202	25.1193	13.9052			203	22.9741	23.4884	23.4982	16.3484
			233	39.0029	28.5971	27.7161	17.156			204	25.8383	27.3414	25.0099	17.8076
			234	38.3506	28.2632	30.7272	20.2567			205	28.2594	28.7444	26.346	20.8498
			235	36.1368	25.4632	24.9635	13.1307			206	29.0567	29.0909	26.2666	19.5479
			236	35.6302	25.4794	23.2864	12.5674			207	28.1557	28.5932	23.4444	17.1694
			237	37.7562	28.6107	23.7363	13.4784			208	23.5993	24.047	24.4478	16.8895
			238	37.9286	27.4175	24.7723	13.7472			209	28.2979	28.5811	24.301	17.5667
			239	38.842	28.0138	30.6621	19.6672			210	28.4581	29.1898	22.9163	16.8624
			240	39.5345	28.2248	27.6149	15.9239			211	26.0796	27.337	23.2566	16.8497
			241	41.2766	31.0708	28.4845	17.2922			212	25.1035	24.5645	21.0354	14.5059
			242	40.3102	30.9728	28.6015	17.4654			213	31.6415	32.6073	29.9784	23.9517
			244	34.7197	23.5267	25.8125	14.4309			214	26.2974	27.0773	27.1965	19.6054
			245	38.6862	27.6886	25.1508	12.8878			215	29.2252	29.3898	25.2587	18.4984
			247	37.999	28.5738	24.8806	14.164			216	27.3344	27.6481	23.7086	17.3284
			248	39.8418	28.9689	28.3268	17.0425			217	25.2065	25.4898	27.0219	20.3692
			250	39.3433	28.9155	24.6183	13.4197			218	26.6381	27.4981	26.5001	20.2753
			251	36.141	25.1784	25.1161	13.5888			219	32.639	33.3544	25.2174	19.3738
			252	40.6253	29.9754	30.0402	18.6977			220	28.0597	28.6403	26.447	20.3837
			253	38.0403	28.022	28.1383	16.9384			221	28.9784	30.3218	26.1627	19.8407
			255	41.8648	32.5348	29.9988	19.6735			222	31.7674	33.0948	25.0437	18.9047
			256	38.0857	28.0225	25.8757	14.3804			223	28.2114	28.6599	26.0359	20.3868
			257	37.4357	27.9819	24.6298	14.2936			224	31.7489	33.2681	28.5772	22.4023
			258	39.1495	28.5408	28.8361	17.9249			225	28.942	29.7781	25.9638	19.6848
			259	40.3898	30.637	29.2015	17.9658			226	27.9844	28.9667	25.9574	18.4406
			260	40.2097	29.0534	31.4481	19.5546			227	30.1963	31.49	27.0537	19.8195
			261	40.89	31.6846	27.9833	17.5203			228	25.6204	26.4638	25.6833	18.6967
			262	36.6213	26.4555	25.6368	14.2381			229	26.2158	25.7911	24.1622	17.3177
			263	39.283	28.9267	29.3107	18.1888			230	28.8543	30.0065	26.3033	20.0696
			264	40.0026	30.6063	27.0925	15.9376			231	28.7921	29.4653	25.1958	18.507
			265	37.4789	27.3681	24.5697	13.3912			232	32.9751	32.4676	24.9856	19.5329
			266	38.5672	28.6277	25.6305	15.4946			233	27.9479	28.8739	25.9602	19.2198
			267	40.4004	29.9486	27.7151	15.9847			234	28.9552	30.9342	25.1745	17.986
			268	38.8859	29.8761	24.7333	14.2624			235	29.0148	28.5965	25.7822	18.9537
			269	36.8743	26.4461	23.8231	12.889			236	25.6127	25.9244	24.2284	17.3364
			270	35.3288	24.0409	28.5882	17.3088			237	30.8595	30.9107	27.5107	20.5841
			272	39.1928	27.2012	29.2059	16.4909			238	26.4424	26.1948	27.8792	21.7086
			273	38.1368	27.7454	25.0088	13.4956			239	26.9007	26.457	24.4479	18.05
			274	36.3592	27.5153	25.7976	15.6447			240	28.1991	28.9347	23.3353	16.7668
			275	37.0691	26.3884	25.7451	15.038			241	31.1599	32.8637	27.749	20.9082
			276	38.6701	28.4355	29.8321	18.6849			242	30.3105	30.7607	24.9856	19.1302
			277	34.8688	25.0334	25.5587	14.8831			243	24.7072	25.7736	24.9382	17.8185
			278	36.9346	28.3797	25.8481	15.4241			244	28.0585	28.9066	26.5331	20.2442
			279	40.5064	30.2321	26.4341	15.2656			245	24.6178	25.044	25.2552	18.6787
			280	38.1223	27.276	27.8934	16.6525			246	31.7623	33.1491	28.7623	22.4861
			281	35.9964	25.5784	30.0568	19.1775			247	26.5991	27.3267	25.591	18.5081
			282	36.6082	24.5287	27.3491	15.5414			248	27.4781	27.4796	25.5613	19.6175
			283	39.1922	27.8216	31.1099	19.714			249	25.5468	25.2803	23.0606	15.8738
			285	38.5116	27.224	25.4076	13.702			250	25.9864	26.9823	26.6806	19.6673
			287	39.4687	30.3369	26.0121	15.4427			251	29.4144	31.1041	26.4283	19.8362
			288	36.0017	25.3482	24.3168	13.1781			252	26.1982	26.5116	24.5924	18.2345
			289	40.7067	30.267	26.8411	15.4635			253	28.0191	28.8185	26.6004	19.8129
			290	39.7179	28.5945	28.3852	16.6746			254	26.4543	27.5341	24.4794	18.3952
			291	35.5449	24.592	25.914	14.5521			255	28.2356	28.2923	24.3879	17.797
			292		25.2557	26.7102	14.6926			256	32.6908	33.1234	28.0353	22.1966
			293	38.0089	28.6005	24.8562	13.9874			257	22.5491	22.9624	21.7296	14.7533
			294	41.0951	32.0598	24.3453	13.571			258	28.4841	28.9225	27.4652	21.634
			295	38.2854	27.9726	26.5919	15.3295			259	32.1312	32.925	27.8095	21.9894
			296	39.1777	29.4136	29.5637	18.7004			260	31.1851	32.076	26.3434	19.7764
			297	37.8597	28.5344	21.4932	10.9072			261	29.9672	30.7442	25.9833	19.9965
			298	38.0259	27.8314	24.6001	13.776			262	27.0932	27.2551	26.5143	19.896
			299	36.5295	26.6983	27.4239	16.6743			263	32.7295	33.0442	26.6044	20.9435
			300	37.8536	28.4587	22.8307	12.0248			264	28.8883	29.2648	26.5418	20.3409
			301	35.9363	25.2573	27.0797	16.2927			265	27.5074	27.4605	27.7219	21.3791
			302	38.3083	28.3529	26.0984	15.2483			266	25.12	25.2615	26.0578	19.448
			303	39.8327	29.549	23.4305	11.6446			267	30.813	32.6204	26.6774	20.7488
			304	36.3291	25.8033	23.722	11.9758			268	26.9702	27.8989	24.3821	17.4604
			305		27.3994	23.2466	12.2965			269	26.1424	25.9983	28.1039	21.4511
			306	37.6085	27.6897	24.1531	13.4509			270	27.3304	27.1383	24.0756	17.8733
			307	38.0969	27.857	25.661	14.7066			271	28.1238	29.017	23.4071	17.2396
			308	37.9468	27.6508	26.8793	15.9731			272	27.5924	28.5035	22.2531	16.4138
			309	39.5926	28.6343	25.86	13.979			273	29.1272	29.6137	24.5553	18.0306
			310	37.2419	26.3429	24.8233	12.9422			274	27.1569	28.1061	25.5546	18.7499
			311	38.2712	28.7574	23.1846	11.9144			275	28.4406	28.3406	25.9793	19.8602
			312		28.0357	25.5571	14.8971			276	28.6294	28.7649	25.0785	18.1732
			313	37.6556	27.2415	25.532	14.4211			277	32.7551	33.4896	23.5741	17.3873
			314	40.1959	29.6928	29.916	18.6146			278	28.4362	29.7845	30.0053	22.9411
			315	38.7868	27.9047	24.5099	13.4062			279	27.0394	29.3101	25.2297	18.5551
			316	36.16	25.7615	23.4654	11.8702			280	27.4308	28.1588	20.571	13.8111
			317	38.0736	27.8879	26.9117	15.7892			281	26.7513	27.3667	26.1514	18.9483
			318	38.4194	27.4121	26.8363	15.2484			282	27.3575	28.8909	26.9997	19.8758
			319	37.9362	26.3821	30.5015	18.1381			283	27.0591	27.1502	23.0488	17.8279
			321	36.9955	25.6972	26.8578	15.637			284	27.9596	28.957	25.2142	18.2753
			323	38.5134	27.5513	28.9641	17.4167			285	26.4657	27.228	22.7448	16.0964
			324	42.0643	32.287	26.5197	15.6923			286	24.9079	24.9942	23.2115	15.7956
			326	36.9048	27.4595	24.8779	15.0321			287	28.7841	28.2685	26.3585	19.7767
			327	38.7981	29.2367	22.119	11.0843			288	29.485	29.5435	26.9895	20.1647
			328	37.7401	27.0798	28.8136	16.7954			289	31.4535	31.47	28.6281	21.7427
			330	39.8764	29.5532	26.6438	15.9046			290	23.9544	24.2036	27.9001	20.9662
			331	38.8715	28.352	24.1586	12.3707			291	31.1033	32.3032	26.9669	20.1584
			332	38.6929	28.3654	23.6881	12.5016			292	29.68	29.8387	27.1373	21.3028
			333	39.344	28.5032	29.0927	17.7145			293	28.7668	30.0709	25.3427	19.2754
			334	38.4224	26.0971	33.4624	21.8004			294	30.4376	31.0242	26.9596	20.7133
			335	35.3145	26.1589	23.4012	11.3147			295	24.6545	25.7592	24.3233	17.6079
			336	38.1491	26.4742	28.102	16.5842			296	26.7188	26.7225	25.5346	19.1354
			337	40.9292	31.4965	30.4239	20.1773			297	27.9839	28.6542	26.3118	19.8916
			339	38.2706	27.1659	27.3708	15.5545			298	27.318	28.3852	27.2218	20.7393
			340	38.489	28.0725	26.628	15.7502			299	26.6172	26.7001	23.9432	17.5774
			341		28.9769	24.2926	12.973			300	25.6785	25.9102	25.4184	18.2507
			342	35.9743	26.5883	25.2271	14.8579			301	29.78	30.1845	24.0816	17.1801
			343	37.5303	28.4375	23.5174	13.4933			302	27.7243	28.0636	23.5067	17.5865
			344	34.8252	25.064	28.6048	17.8359			303	29.4952	30.6065	27.8088	21.4373
			345	37.3524	27.1491	23.9786	12.1241			304	28.6438	29.2462	24.2811	17.4529
			346	37.3803	26.6158	22.0599	10.8403			305	29.1147	30.4764	28.5527	21.9934
			347	40.9869	32.3324	28.2268	17.8148			306	29.1426	29.5441	27.8535	21.0338
			348	38.2421	27.7608	26.0337	14.339			307	25.3241	25.0427	20.7668	15.1362
			349	35.6127	24.6485	25.2973	13.9196			308	28.277	28.5696	24.9459	18.9103
			350	36.7173	26.9902	22.6182	11.8091			309	30.5031	31.0535	28.6822	23.0908
			351	39.1549	28.3344	26.8128	16.1641			310	30.0461	31.6659	24.1109	18.0743
			352	35.6078	23.3505	30.2168	17.5018			311	30.2428	31.6486	24.272	17.3778
			353	40.1358	30.5628	26.4149	15.8868			312	28.0393	28.745	24.704	18.6667
			354	37.5797	27.8154	22.8195	11.455			313	30.939	31.0926	28.5871	22.6747
			355	40.2595	31.1343	24.7857	13.5163			314	26.5555	27.325	27.9348	20.1056
			356	38.7743	29.1589	24.1631	13.6177			315	29.0234	29.273	27.9513	21.8523
			358	37.994	27.6994	22.3891	11.0542			316	28.2114	28.785	25.8912	19.9199
			359	36.6878	27.673	21.6524	11.0375			317	28.1513	28.2613	26.899	19.5181
			360	38.5893	28.538	26.5011	15.6867			318	25.8622	25.958	21.9146	15.3178
			361	36.1709	25.3707	27.6017	16.4555			319	29.5884	30.3691	24.588	17.4341
			362	40.9425	30.0866	26.5538	15.4721			320	24.9228	26.7459	22.6702	16.0477
			363	39.6516	31.1355	26.9449	16.7635			321	28.0671	28.7619	26.644	19.8809
			364	37.4146	27.6021	22.8029	11.9631			322	31.0481	32.3169	24.4588	18.6662
			365	36.8459	25.9628	22.8482	11.6357			323	28.4019	28.9309	24.4682	18.5237
			366	39.2269	29.383	28.1723	18.0613			324	29.5223	29.771	26.9278	20.2369
			367	38.9654	29.7634	24.4021	14.1217			325	26.3042	26.3351	21.1366	14.7148
			368	38.1517	28.3464	27.0202	16.315			326	25.8244	27.1478	20.6728	13.8658
			369	39.786	29.2825	30.0419	18.8205			327	28.4729	29.2457	24.3624	18.0977
			370	38.3376	27.646	28.1646	17.5181			328	30.7508	31.7163	29.2108	23.283
			372	39.7668	30.0685	23.9578	13.2933			329	27.5362	27.9251	26.4373	21.2712
			373	38.883	28.0588	28.1785	16.1393			330	25.7509	26.1195	23.8952	16.2566
			374	38.2878	26.657	24.2862	13.0082			331	29.3824	30.2961	25.3193	18.912
			375	37.7323	28.0589	28.6464	18.3548			332	26.7738	27.3017	22.6001	14.5874
			376	37.0815	26.665	22.6043	11.5223			333	31.2242	32.1805	27.5027	20.7068
			378	42.7912	33.4983	24.7375	13.5694			334	27.3753	28.3051	24.3292	17.2051
			379	39.809	28.8611	23.6216	11.9653			335	28.0869	28.8265	25.8982	19.8467
			380	38.2765	29.2123	26.0947	15.7976			336	24.7473	26.1657	24.8243	17.8426
			381		31.4632	28.0187	17.7505			337	27.6075	28.9806	24.094	16.9752
			382	39.4968	27.6513	28.3319	15.9777			338	28.6228	29.0062	22.5888	15.9521
			383	38.7286	28.0834	24.859	12.886			339	30.3926	31.3266	25.6065	19.2063
			384	38.9106	29.2795	23.6478	13.1491			340	30.9944	30.9979	22.1562	16.5887
			385	39.0224	29.8773	26.0967	15.6292			341	26.3123	26.7914	21.8852	16.2682
			386	38.3648	28.148	23.5832	12.7434			342	26.2541	26.8067	22.9042	16.3434
			387	38.5368	27.0969	28.1501	16.3352			343	30.8585	31.0682	25.318	19.5497
			388	36.1328	26.3273	25.9968	14.7737			344	24.5757	24.7473	25.5915	17.8946
			389	35.6812	25.1065	28.8583	17.9938			345	29.2415	29.8252	27.9622	22.4357
			391	38.2141	27.0087	22.0867	9.75062			346	27.1501	27.2555	25.5387	19.4156
			392	39.5046	28.1163	24.3933	12.44			347	29.8768	30.8715	26.569	20.5494
			393	37.2878	26.2986	27.1782	14.6777			348	30.3723	31.7862	23.9807	18.759
			394	40.6238	29.3192	29.0154	16.7386			349	27.1118	28.1166	23.7808	16.17
			395	43.0707	33.1048	27.1102	16.5909			350	25.8412	26.3826	21.8629	15.8276
			396	39.814	29.6058	23.7618	12.6061			351	30.0955	31.276	26.2058	19.4159
			397		28.2877	23.5386	11.5452			352	27.2374	27.0346	24.5669	17.8399
			398	37.1552	26.7793	24.8916	13.8736			353	26.8029	28.342	24.853	18.8177
			399	38.962	30.0176	24.0353	12.9714			354	27.5778	27.9304	23.2258	17.2087
			400		27.7725	24.3347	13.8054			355	25.5619	26.1024	24.7353	18.2369
			401	36.2554	24.8029	28.6492	16.9152			356	28.6686	30.0942	26.1029	19.2227
			402		27.9032	26.436	15.5645			357	27.6842	28.262	22.8346	15.9787
			403	37.817	26.7667	28.7206	16.9247			358	26.0676	25.8562	23.0029	16.7714
			404	39.3193	28.9623	29.404	18.7354			359	25.4836	25.9859	23.0816	16.3522
			405	38.9092	29.2316	31.2348	20.9632			360	27.1113	28.1063	29.2939	23.2213
			406	36.1155	26.5316	23.505	12.503			361	27.5483	27.8088	22.7691	16.8671
			408	36.7348	26.6288	23.0884	12.3934			362	27.0886	27.6538	22.3999	15.3982
			409	36.4885	26.41	26.5449	15.6684			363	30.7597	31.4809	27.3489	21.6523
			410	41.636	32.4664	29.054	18.0634			364	30.3896	30.9724	27.901	21.721
			412	39.2333	28.897	27.297	15.77			365	32.0435	33.0968	22.1826	15.4844
			413	40.1829	29.4956	26.6376	14.9038			366	27.5663	28.0317	23.7275	16.9877
			414	38.8069	29.4872	23.5593	12.2526			367	29.8842	31.6886	25.9429	19.4184
			416	38.4144	27.9685	22.2292	11.1368			368	27.8532	28.6845	27.9412	20.4917
			417	40.4386	31.1019	25.6615	15.0775			369	30.5934	31.5126	29.9639	22.9732
			418	41.8239	30.7431	34.145	22.9612			370	26.1994	26.2063	23.1249	17.3911
			419	39.8634	28.7749	27.3786	15.7432			371	28.1308	28.7908	26.7397	20.823
			420	37.0413	26.9243	21.9783	11.1551			372	28.1569	28.5345	23.7297	17.4007
			421	37.5119	28.0504	22.7599	11.6487			373	29.2963	29.582	26.9891	20.9321
			422	37.0763	25.3458	30.9698	18.1103			374	29.7682	30.5787	29.5673	23.2133
			423	38.0839	28.9564	29.0092	19.2611			375	27.3726	28.7203	26.3362	19.9238
			424	37.9412	27.3593	28.2328	16.9766			376	30.0893	30.6022	24.4207	18.4662
			425	35.1666	24.4054	24.0006	11.9101			377	29.5373	29.4559	26.1334	20.0517
			426	35.5448	26.0223	25.1422	14.4326			378	30.0114	30.4453	25.5872	18.6373
			428	39.3581	29.248	24.5421	12.5431			379	23.3991	24.3161	23.0889	15.7521
			429	41.505	31.3451	28	16.5128			380	31.1493	30.9322	26.254	19.7204
			430	39.1268	28.2126	27.7311	15.9367			381	31.8053	32.2081	28.1898	21.0043
			432	37.1941	27.9702	27.9223	17.6109			382	26.0268	26.9134	27.7331	21.0107
			433	36.0313	26.2319	27.2442	16.3708			383	29.3747	29.8019	26.2403	20.0734
			436	38.7289	28.4777	23.8043	12.8736			384	29.0743	30.2918	23.4977	17.4702
			437	36.753	27.8154	26.2754	15.5692			385	24.9152	25.3145	24.7213	17.4275
			438	38.8446	29.1875	27.1033	15.9782			386	25.4135	26.2102	27.3628	20.3247
			439	38.5987	28.385	25.8354	14.5872			387	26.2805	26.0642	21.8089	15.278
			440	40.6757	30.5043	27.1741	15.8621			388	23.027	24.2951	21.194	14.149
			441	39.2148	28.3291	24.1508	12.4515			389	27.5976	27.8929	24.4378	18.3365
			442	39.0464	28.3199	25.2902	13.6739			390	28.7304	29.3421	22.8531	16.8076
			443	37.0475	26.9514	24.608	13.5957			391	28.0587	28.1363	24.958	18.7582
			444	39.8668	30.6152	25.9205	15.3754			392	28.1217	28.2271	23.0715	17.2194
			445	39.5728	29.2772	26.3225	15.5103			393	27.8452	28.5812	23.6144	16.6125
			446	37.5505	28.0479	23.1785	12.3512			394	27.8201	27.8886	26.2462	19.9762
			447	36.8796	27.3164	25.6123	13.9747			395	28.7252	30.0146	26.5042	20.1434
			448	37.2117	27.1476	21.843	10.5165			396	27.5956	27.7104	24.9319	19.1566
			449	40.1393	29.0434	29.4025	18.0899			397	29.6238	29.6136	24.0198	17.8748
			450	37.6976	27.5666	24.7785	13.4255			398	27.0997	28.0466	22.1389	15.9059
			451	37.2693	26.1869	26.7443	14.8312			399	27.232	28.1769	23.0861	15.9024
			452	37.6451	28.5348	26.5578	16.1708			400	30.2422	30.7594	24.3792	18.3015
			453	41.3048	32.6482	24.0138	13.3635			401	28.1963	29.838	27.9604	21.1023
			454		25.9451	29.3015	18.1549			402	30.9985	32.2255	26.0554	20.2658
			456	35.6747	25.0195	24.1231	12.8269			403	26.7997	27.5306	23.3159	16.4319
			457	40.3761	30.8227	25.0316	13.9177			404	26.7231	27.3475	25.1994	19.4757
			458	38.3706	28.8298	23.3899	12.4047			405	27.2954	28.7412	24.8061	17.4909
			460	36.4165	27.1103	26.4734	15.5429			406	26.7009	27.8355	23.1178	15.9674
			462	39.4598	29.5355	25.2353	14.2927			407	28.3952	29.6745	26.206	19.3498
			463	34.7453	24.8504	26.3377	15.5898			408	27.904	27.7995	26.04	19.5952
			465	38.6034	28.3532	26.5364	15.7515			409	28.1716	28.8886	24.2325	17.6432
			466	39.36	28.6977	23.7669	12.2276			410	27.5734	29.1629	24.8755	18.6422
			467	37.9261	27.5535	24.3156	12.9509			411	27.6538	28.0539	23.4006	16.3436
			470	40.0604	29.8214	26.7762	16.2702			412	28.506	30.096	26.1864	19.6302
			471	37.3106	26.5482	25.6038	13.8541			413	27.9088	27.2072	24.916	17.7628
			472	38.4951	27.7878	28.6509	17.8488			414	27.699	27.6337	28.2616	21.9731
			473	35.5556	24.3738	29.5807	17.6446			415	26.0915	27.1086	25.9199	18.7193
			474	36.0833	26.0297	27.9635	17.1263			416	24.8633	25.6425	22.9178	16.2908
			475	40.3764	28.9541	27.4222	15.4332			417	23.9981	24.9905	26.1084	19.3276
			476	41.7712	32.0281	24.9226	14.0218			418	30.0965	31.0408	24.657	18.6811
			477	37.8616	26.553	30.101	19.1729			419	23.4521	23.7118	22.657	16.453
			478		24.8878	29.6796	17.574			420	23.0981	24.6597	25.8841	18.6177
			479	41.5646	31.8119	26.8572	16.6233			421	27.5601	28.0204	26.7835	19.4957
			480	37.8455	26.6523	27.2214	15.1705			422	27.3057	29.0452	27.2331	20.4012
			482	38.9326	28.7684	26.8538	16.3236			423	30.3041	31.6255	30.6321	25.0792
			483	38.6497	29.2112	23.8346	13.6628			424	30.1293	30.9268	24.9874	19.003
			484	37.0348	25.9903	27.7293	15.5639			425	29.0018	30.092	28.21	20.8591
			485	39.427	29.1104	27.0401	15.7796			426	28.3932	29.704	24.0641	17.4724
			486	39.9175	30.3844	29.4985	18.6422			427	26.7834	28.0788	25.0347	18.3674
			487	38.3535	28.275	25.8933	14.0877			428	26.5217	27.7871	26.5789	20.8202
			488	40.556	28.6895	32.1314	20.054			429	30.312	31.1569	25.9707	19.3906
			489		28.075	30.4579	19.664			430	30.5613	30.7651	25.315	18.9904
			490	35.9309	25.5464	25.1507	14.3934			431	26.6646	27.4415	23.6758	17.3572
			491	41.7419	32.5397	24.6398	14.1751			432	27.2011	28.3041	25.5141	18.2195
			492	38.5373	28.3549	27.7287	16.7203			433	28.0223	28.0887	31.2403	24.3641
			493	40.0386	29.9255	25.9489	15.0462			434	28.265	28.6194	27.9368	21.5725
			494	39.5845	29.6022	22.8737	11.9626			435	26.0949	26.3753	20.7863	14.7944
			495	40.2249	27.7586	33.5741	22.2894			436	27.3632	28.1112	23.2111	15.617
			496	37.3483	26.6968	24.7679	13.3413			437	31.4669	32.2851	24.4778	18.6997
			497	36.9629	26.8053	25.7634	14.7165			438	29.0974	28.5743	24.6345	17.8539
			498	35.9497	26.1683	24.9783	14.1839			439	31.4393	32.1398	28.3568	22.9446
			499	38.6973	27.1227	29.8774	18.138			440	26.1097	27.2899	26.3909	18.8589
			500		26.7573	29.1598	17.981			441	28.0605	28.3973	23.7586	17.7997
			502	39.6445	30.2992	27.5234	17.1996			442	25.6176	27.1547	22.7661	16.5186
			503	36.8339	26.9044	27.561	16.6983			443	26.3276	27.1938	24.146	16.6744
			504	36.2279	26.4937	27.0209	17.1168			444	26.6409	27.3486	24.8668	18.3336
			505	38.3419	28.8535	22.5892	11.494			445	26.0521	25.7426	19.5357	13.7767
			506	36.5923	26.4272	27.2899	16.6481			446	25.9069	26.4535	25.1873	19.2173
			507	38.6936	26.6793	26.577	13.9901			447	27.4467	28.3569	24.5022	17.9555
			508	39.9048	29.7451	30.8536	20.6389			448	26.9524	27.9635	25.9563	18.571
			509	37.7422	27.2974	22.7429	11.2074			449	26.5372	26.981	25.7408	18.8615
			510	39.1444	29.658	24.643	14.2687			450	25.5738	25.7462	24.49	17.8015
			511	37.7071	26.5237	28.49	17.8512			451	27.5665	28.6585	26.8038	19.2088
			512	37.5737	26.8663	28.1827	15.6311			452	25.9239	26.3968	25.4094	19.2024
			513	40.0508	30.7707	22.0481	11.3224			453	30.8878	31.6568	24.2454	17.7485
			514	37.4458	26.4775	23.6396	11.9647			454	26.7614	26.776	24.5395	18.4324
			515	36.9797	27.6271	25.0681	14.5225			455	33.3644	33.8951	28.55	22.7447
			516	39.3573	30.2294	22.6657	11.8169			456	25.914	26.0634	22.6697	16.7559
			517	38.4289	27.9897	27.6626	16.6045			457	23.5976	23.8154	25.0456	17.7658
			519	41.1974	32.3925	26.4649	16.0236			458	30.1919	30.6116	22.2072	16.3553
			520	39.1567	29.9288	27.3218	17.0095			459	27.126	27.6257	24.7389	17.6352
			521	37.1122	26.4805	25.6651	14.4483			460	28.434	28.8053	27.9246	21.2696
			522	36.4106	26.3378	28.0489	16.6263			461	28.7999	29.2234	28.0559	20.9563
			523	36.9582	26.9247	26.721	15.4851			462	20.3628	21.7363	21.5965	14.3507
			524	39.7377	29.1465	30.5301	19.325			463	24.9616	25.602	25.6633	18.8423
			525	40.1251	30.7171	24.8076	13.9157			464	28.8979	29.142	24.7669	18.96
			526	34.0675	23.724	21.8096	9.83804			465	25.6498	26.1674	23.3816	17.1932
			527	36.5332	25.3306	25.4772	14.0149			466	27.3821	27.4074	24.6674	18.7646
			528	40.6478	28.6083	29.3144	16.6909			467	28.5487	29.4687	25.7717	19.3171
			529	38.7667	28.241	26.8866	15.939			468	31.6584	32.0257	25.7568	19.1122
			530	37.8873	28.593	29.883	19.6576			469	26.8312	27.2031	22.5183	16.4423
			531	36.9292	26.8324	30.395	18.6335			470	26.0117	25.6458	22.7132	16.5531
			532	39.5742	28.887	24.3035	12.0862			471	30.7942	31.7008	26.5261	20.9355
			533	35.6694	26.7132	24.2047	14.3044			472	27.0971	27.5479	23.3625	16.7615
			534	34.863	23.668	23.6181	12.8606			473	28.6489	29.1321	26.74	21.0976
			535	39.205	29.7561	27.4271	17.32			474	27.5651	28.5754	24.5955	18.1025
			536	37.8709	26.5829	27.1746	14.4478			475	25.4089	25.8778	24.7052	17.4295
			537	35.5988	27.0371	23.7645	13.1188			476	31.2572	33.0373	25.208	18.6419
			538	37.2	27.4576	25.8079	14.6966			477	27.0502	27.4529	25.7968	19.3442
			539	40.4268	30.8423	25.8605	15.3901			478	32.174	33.3186	24.1981	17.8597
			540		26.8901	28.2487	16.327			479	27.1863	27.8099	27.1111	20.445
			541	39.2903	29.6505	26.5139	15.8985			480	26.387	26.6428	22.1575	15.6357
			542	38.5314	28.2964	24.4678	13.7683			481	27.9736	28.8713	23.7908	17.8403
			543	37.7269	27.2529	24.6989	12.7572			482	29.1432	30.1089	31.7717	24.1747
			544	38.8897	28.4393	27.7659	16.2739			483	28.8967	29.8931	26.7819	20.4996
			545	37.7839	26.1565	29.5727	18.1939			484	28.0049	28.394	24.1675	18.1698
			546	37.7212	28.1699	23.1281	12.3561			485	26.1396	26.9219	26.6652	21.3722
			548	36.9025	27.4403	27.3048	16.9644			486	26.2052	26.0815	26.8174	20.1218
			549	38.3144	27.8449	28.5452	17.8379			487	26.418	26.9803	25.5174	19.6233
			550	38.0911	27.4866	29.5047	18.46			488	28.4932	28.9905	24.1625	18.2967
			551	38.6045	27.0499	30.5341	18.8572			489	26.4064	27.2029	27.1813	19.3415
			552	37.5252	28.1459	24.0719	13.7082			490	22.5929	23.0537	25.9457	18.1786
			554	38.9952	28.2129	24.9561	13.4666			491	26.6584	26.9409	23.9691	17.4163
			556	34.4627	24.1512	28.4621	17.4153			492	29.8643	30.71	26.7457	19.591
			557	38.6953	28.4781	24.207	13.1631			493	26.035	26.0856	23.1957	16.7873
			558	37.609	27.6764	25.8806	14.777			494	28.1838	28.4104	22.814	15.9684
			559	36.8879	26.7401	25.2212	14.4671			495	27.7831	28.4543	23.1042	16.523
			560	39.2531	28.2759	29.6615	18.5345			496	26.7598	27.3085	26.0049	19.0432
			561	37.9003	27.8743	28.9131	18.3165			497	29.7702	29.5708	27.9246	21.4768
			562	38.1017	28.7344	23.8873	13.5597			498	25.6535	26.2409	27.497	20.7002
			563		25.5892	28.9765	17.608			499	28.6102	29.1024	26.4213	18.9787
			565	37.5741	27.4371	26.0535	14.7305			500	26.4348	27.2792	23.4623	16.0979
			567		28.0647	28.9337	17.0272			501	27.2912	28.0409	22.82	16.2569
			568	37.29	26.7536	26.8139	15.353			502	26.2168	26.3876	25.1935	18.3238
			569	35.1179	25.4321	27.6475	16.77			503	25.9167	27.0645	23.1153	17.018
			571	39.6495	29.6313	27.1205	16.1817			504	26.0505	26.5527	25.2129	18.9244
			572	39.1733	28.8555	24.0494	12.5667			505	29.4473	29.726	27.7734	21.67
			573	38.9251	29.7885	22.0087	10.9035			506	27.1802	27.9256	28.0086	21.1183
			574	38.1529	27.9027	26.6972	15.2734			507	26.8964	27.1412	26.1909	18.506
			575	39.1443	30.2787	21.6206	10.8335			508	26.0442	26.8279	24.5421	18.2486
			576	35.5629	24.0305	28.0639	16.6862			509	27.5136	28.665	26.4108	19.7168
			577	37.6173	26.4353	27.5589	15.9102			510	31.5032	31.7523	26.1746	19.7309
			578	36.9381	26.1422	28.1479	16.4			511	28.4812	29.6818	25.3928	18.3341
			579	39.6323	29.5819	29.0225	18.1909			512	32.2287	32.7413	28.2057	22.1266
			580	36.9134	23.7989	27.7077	15.2879			513	29.257	29.6752	23.6048	17.4597
			581	41.8996	31.3197	26.5246	14.826			514	28.5008	30.0577	22.6911	16.3183
			582	37.642	27.2778	25.1365	13.3422			515	29.2514	29.0238	24.5703	19.8746
			583	38.0681	27.6498	25.8799	13.6175			516	28.8879	30.0193	24.997	18.1764
			585	36.3054	25.814	22.8969	11.4186			517	27.0027	28.3108	22.3482	15.2808
			586	41.6659	32.3148	27.4841	16.9856			518	26.981	27.193	22.2242	16.3993
			587	37.209	26.2594	27.4267	16.2654			519	27.1827	27.9129	24.3975	17.5893
			588	39.4632	30.1761	25.8674	14.9525			520	25.0953	25.1589	24.7829	18.038
			589	36.9613	25.7935	28.8633	17.178			521	28.7973	29.99	24.8814	17.945
			590	39.6846	29.0559	26.5741	14.8654			522	25.4033	25.6303	24.0917	17.6063
			591	36.7672	27.6928	20.8609	10.691			523	31.8051	31.7684	25.6268	19.7071
			592	38.4577	29.3499	25.0333	14.9269			524	25.8994	25.8737	25.1293	18.1582
			593	37.4285	28.5151	24.7718	14.2051			525	30.6897	31.6757	28.0337	21.3728
			594	39.8873	29.444	23.5091	12.0274			526	26.9369	27.0633	28.4861	22.1488
			595	40.2592	31.1227	23.4659	13.291			527	29.5352	30.78	21.198	15.7917
			596	41.0506	31.5639	30.691	20.4008			528	26.5133	26.636	23.6194	17.0273
			597	39.799	30.7777	22.4998	11.7281			529	27.6569	27.9235	25.6614	19.712
			598	40.8965	29.9855	32.3316	20.4427			530	28.348	28.7827	25.3894	19.4435
			599	33.7044	22.1489	22.6167	10.8437			531	23.6138	23.913	20.1719	13.7567
			600	39.2717	28.983	25.3248	14.1898			532	29.7595	29.6808	24.858	19.0467
			601	38.8978	29.537	24.8114	13.9876			533	31.571	31.9703	27.708	21.8587
			602	36.7133	26.3576	23.0968	11.7636			534	26.6697	27.9469	26.3886	19.2725
			603	40.2567	29.5627	33.196	21.6998			535	28.1609	28.949	22.7711	17.2262
			604	40.4457	29.7779	23.7994	12.4329			536	24.4302	24.5161	27.2772	20.3877
			605	40.4639	28.6528	29.6695	17.7025			537	30.8061	32.4094	26.2307	20.0805
			606	35.3376	25.0778	26.2899	15.284			538	28.3909	28.9793	26.8217	20.5613
			607	37.8632	27.4388	25.8579	14.7098			539	32.0309	32.8138	27.6625	20.9984
			608	38.8422	29.5332	30.1387	19.8654			540	27.2172	28.8927	23.8301	17.2394
			609	38.1767	27.8631	28.5945	17.2238			541	27.4021	28.1393	25.2363	18.1919
			610	35.0567	24.5828	22.9291	11.6142			542	30.4884	31.6148	24.7212	17.9083
			611	40.9398	31.5712	26.7441	15.9865			543	29.325	29.8126	24.7209	18.3497
			612	40.3404	31.423	25.7769	15.8896			544	27.0051	27.6993	22.206	15.8823
			614	38.2598	27.9885	26.5119	15.928			545	28.657	29.3775	26.1301	18.7107
			615	36.9389	25.6567	24.817	13.3862			546	29.0357	29.591	26.3865	20.2233
			616		29.3883	29.6006	18.6096			547	25.7958	26.4592	25.2519	18.1023
			617	36.7769	26.9944	26.336	14.6467			548	28.2207	27.7905	24.7541	19.0897
			618	37.5354	27.3894	26.8967	16.0563			549	28.176	28.8166	26.1216	20.0953
			619	36.9669	27.2083	23.381	12.8856			550	25.5334	25.5023	20.2519	13.8286
			620	39.0011	29.2985	21.5306	10.2747			551	26.8305	27.5347	26.0329	19.5359
			621	39.7541	29.2515	28.407	16.8238			552	26.3778	27.6717	25.4062	18.5715
			622		29.5831	24.8908	13.9179			553	26.4782	27.0618	24.2864	17.3482
			623	40.5847	31.0263	26.0794	15.2361			554	29.4225	29.5707	27.4092	20.8001
			624	37.4058	27.0248	25.8582	13.8407			555	28.3099	29.1349	24.9073	17.2597
			625	37.0569	27.555	25.8626	15.0394			556	30.1111	31.1066	27.316	20.7788
			626	38.9612	28.7512	21.4408	10.5561			557	30.2079	30.5115	23.7373	17.47
			627	37.9782	26.934	27.3578	15.644			558	26.0001	26.2714	22.4996	17.3812
			628	40.694	30.9878	25.1112	13.9419			559	26.3033	26.8291	25.3709	19.0685
			629	42.0164	32.1742	28.4508	17.9326			560	28.9597	29.1198	27.342	21.3889
			630	36.4381	25.655	29.0071	17.5152			561	28.5045	28.6938	25.8793	19.8235
			631	37.3691	27.7555	25.7426	15.8214			562	28.4055	28.7113	24.0846	18.7097
			632	37.5547	28.3464	25.1918	14.3146			563	27.7506	28.8438	27.3206	20.1659
			633	41.062	30.1482	30.3188	19.2465			564	26.3269	26.7814	23.2508	16.8899
			634	40.6828	30.0181	29.0086	18.1232			565	29.8122	29.8165	24.9099	18.9841
			636		29.0652	30.4695	20.996			566	28.8041	29.2806	25.5895	18.9439
			637		29.1055	25.6636	14.4647			567	25.7115	25.7885	21.1723	14.2708
			638	35.9872	25.3761	27.1756	15.8649			568	26.7524	26.9045	24.3965	18.7127
			639	38.82	28.9089	25.3418	15.0013			569	25.5673	25.5612	24.1114	18.2525
			640	38.5718	27.4279	28.4172	17.035			570	28.2054	29.4888	26.6531	19.93
			641	37.1509	26.8102	28.5595	17.0548			571	26.1153	26.3193	24.3189	18.0182
			642	40.3981	30.0844	26.9566	15.2418			572	31.0938	32.6396	25.9328	18.5677
			643		30.1478	28.9307	18.9393			573	27.8327	27.6071	25.0651	19.2239
			644	39.0863	27.9617	24.6897	12.8963			574	29.4655	29.4072	24.9353	18.8917
			646	37.2335	27.2257	23.9843	12.839			575	27.2201	28.3596	23.4056	16.0237
			647	37.1645	25.4301	26.9612	14.9559			576	25.6818	27.1841	24.5728	17.3301
			648	40.0501	29.2865	27.886	16.2625			577	30.4587	30.2497	25.4683	19.4641
			649	37.7466	29.6952	25.2692	15.4396			578	28.7035	30.2733	25.4793	18.5917
			650	36.6561	26.9038	27.1432	16.7567			579	32.1429	32.693	28.4434	22.5735
			651	39.9541	30.8482	25.5729	14.5694			580	30.6451	31.5064	24.9528	19.0271
			652	35.9207	25.9412	21.9673	10.8558			581	31.9097	33.0091	27.1462	21.63
			653	36.144	26.2527	19.7323	9.13696			582	27.1787	27.7504	29.9611	23.0619
			654	37.5593	28.298	27.9831	17.9629			583	29.7692	29.8624	23.1442	16.4191
			655	37.0948	26.4339	27.6585	16.0715			584	27.8484	29.4526	25.6628	19.8921
			656	41.8147	31.9586	28.5081	17.3641			585	28.9503	30.4753	25.3713	19.7761
			657	39.4141	29.7525	25.5905	14.9809			586	30.3672	31.3064	28.662	22.0815
			658	39.235	28.7899	30.4935	19.4713			587	28.1242	29.1459	25.701	18.6857
			660	35.1054	24.0876	23.4931	11.732			588	25.1544	25.8698	25.9348	17.9064
			661	37.4632	26.225	31.404	19.86			589	28.8762	29.3854	26.2927	19.8972
			662	39.43	29.6709	21.4353	10.4864			590	26.9129	28.0655	26.0797	18.7109
			663	35.4419	24.4662	24.6406	12.5899			591	30.0609	30.8753	25.3447	18.7397
			665	40.8016	29.4455	31.9509	20.5246			592	24.1664	25.085	26.4549	19.0815
			666	40.0396	28.9365	31.7747	20.0134			593	29.1484	28.7665	26.8059	20.4477
			667	39.3837	29.0742	24.1984	12.977			594	26.8693	27.8069	23.193	16.6989
			668	37.6585	27.1431	29.6419	18.2896			595	23.5862	23.823	20.6632	13.9325
			670	39.0076	28.5322	24.3605	13.1171			596	28.1949	28.3363	26.3619	20.4279
			671	37.4324	27.6085	22.3642	11.7245			597	24.0521	24.0689	23.5393	17.1204
			672	37.2097	27.2567	24.0565	12.4289			598	31.1932	30.6245	24.4022	18.7602
			673	40.0274	31.385	25.245	14.8504			599	28.9397	30.2843	27.9765	20.9317
			674	41.3275	32.2326	21.6752	10.7616			600	26.8334	28.4417	26.5093	20.0835
			675	38.8693	27.9862	27.5178	15.6769			601	25.0872	25.5717	24.7327	17.4234
			676	36.1414	27.0978	23.5182	13.2257			602	29.2862	30.899	26.4341	19.559
			677	37.8397	27.5623	30.4984	19.8328			603	30.6948	31.8912	23.0192	16.3854
			678	37.8322	28.3085	24.8262	14.1753			604	28.3459	28.9352	25.3699	19.0348
			679	38.3148	28.9728	23.912	12.7867			605	29.4971	29.5275	27.2199	21.3702
			680	36.1508	25.8165	30.6196	19.4052			606	26.366	26.9489	25.1479	18.4746
			681	37.8828	27.7552	21.9857	11.089			607	29.5619	29.9524	23.8509	18.0229
			683	38.9372	30.5488	23.4316	13.468			608	29.5159	30.4006	26.008	18.8395
			684	37.1089	26.8378	25.4407	13.7138			609	26.6013	26.824	24.8224	18.4016
			685	35.8712	26.5264	24.4548	14.3435			610	24.9939	24.8216	23.2405	17.0365
			686	38.1304	29.1562	28.3631	18.0244			611	28.9969	28.6402	27.3758	21.4844
			687	36.8812	25.271	26.5788	14.7727			612	24.9053	25.0439	21.4246	14.9116
			688	39.2815	30.123	24.0814	14.1346			613	28.3649	27.7363	26.1155	19.1265
			689	40.3513	31.3779	28.6698	18.5138			614	26.2708	26.4463	27.0677	20.177
			690	35	24.2801	28.1756	16.3679			615	25.4277	26.3453	25.4585	18.0729
			691	38.5221	27.3056	27.9826	15.9373			616	26.2626	27.9954	23.4393	16.7011
			692	38.7953	29.626	24.8483	14.5817			617	28.4535	29.4358	26.4352	19.7162
			693	35.8909	23.7115	26.26	14.1186			618	30.6816	31.0929	28.3602	22.8643
			694	41.873	32.1676	20.9734	9.97973			619	30.1817	30.3267	25.2866	18.2574
			696	39.087	28.7664	27.7069	16.366			620	28.083	29.7152	25.7766	19.1649
			697	37.9129	28.1818	25.383	14.821			621	25.1591	25.7943	23.473	16.064
			698	41.9247	32.4954	27.6686	17.3989			622	29.7867	31.7995	26.4383	19.0827
			699	38.2687	27.709	21.4091	10.1384			623	30.5817	30.5475	26.9523	21.2114
			701	38.4539	28.8278	24.2095	13.7942			624	31.5956	32.6427	25.436	18.832
			702	37.6294	26.3169	25.8396	13.7158			625	28.3853	29.0889	24.9606	17.8766
			703	36.6997	26.446	26.7274	15.5205			626	27.4194	28.7869	25.3955	18.1255
			705	35.9585	25.3732	28.4954	17.1369			627	27.2479	28.4019	25.1765	18.3243
			706	40.8283	31.8173	25.3809	14.6958			628	27.9256	27.7412	23.7474	16.6561
			707	41.8829	33.1669	23.9151	13.2191			629	32.4441	33.2618	28.2197	22.2987
			708	37.3508	27.1859	28.3838	17.6124			630	27.7312	28.1089	28.8376	21.5154
			709	41.8529	31.9381	27.2422	16.4112			631	26.4265	26.196	25.3905	18.8204
			710	39.4133	29.6713	26.4743	15.3919			632	29.5086	29.8057	22.3637	15.6302
			711	40.7427	30.6864	28.0306	17.6018			633	30.6991	31.2577	30.6983	23.4908
			712	37.3984	27.198	25.6365	14.7591			634	28.1312	28.716	26.2753	19.6918
			713	37.8017	27.914	27.0477	16.7071			635	33.1093	33.6496	27.5959	21.0934
			714	39.2669	29.2171	24.2926	13.0856			636	27.7105	29.1679	25.7446	20.0515
			717	38.4872	28.4987	27.733	17.1934			637	31.5745	32.5671	29.1603	22.8346
			718	35.4548	25.1169	25.3006	14.3172			638	27.4612	28.2851	29.4022	22.7546
			719	41.2488	30.7468	24.0773	12.8685			639	26.0928	26.4609	26.7488	19.4587
			721	38.7729	28.6316	26.9865	16.1691			640	26.7419	26.4395	24.3764	18.4049
			722	36.8593	25.9328	27.3682	15.3884			641	28.9135	29.9538	26.1184	18.5696
			723	38.5633	28.8035	26.9667	15.953			642	26.3974	27.0259	24.2922	17.2855
			724	39.1421	28.343	29.4428	17.5968			643	29.5379	30.0514	27.6173	20.848
			725	36.3222	25.513	26.0097	14.7651			644	27.9307	27.8182	28.5751	22.8919
			727	36.3215	25.3665	27.9731	16.7904			645	29.7717	30.4323	25.2648	18.2846
			728	37.3903	26.4018	29.2563	17.7005			646	24.5529	24.4423	25.18	18.9883
			729	35.45	25.4544	24.9636	13.2963			647	29.8932	31.528	25.854	19.5279
			730	38.5114	27.7187	25.3861	14.6804			648	29.3267	30.0606	27.4754	21.2079
			731	41.7548	30.9047	30.8678	19.1429			649	26.8371	26.4343	25.3311	19.707
			732	38.8181	28.139	29.0384	17.9359			650	30.4159	31.9388	23.9477	17.305
			733	40.2699	30.101	27.1622	15.4744			651	28.6275	29.5265	25.1047	18.5856
			734	38.8191	30.0504	23.5625	12.3816			652	26.9359	27.6949	28.3897	21.4924
			736	38.5681	28.0446	26.5268	14.8024			653	27.0496	27.026	26.1749	18.7746
			737	35.7503	26.1521	24.058	12.9547			654	29.4935	30.4185	24.932	18.8041
			738		28.8791	26.4149	14.6651			655	28.1027	29.0643	26.7614	19.4653
			740	38.163	27.6909	26.7339	14.6071			656	25.678	26.1927	27.134	19.004
			742	39.7948	28.6704	28.7433	17.3976			657	32.504	33.5586	30.1549	23.1912
			743	39.0402	28.8848	29.396	18.5806			658	21.454	21.8912	24.7282	17.4752
			744		29.601	26.8384	15.2783			659	27.1123	27.2678	22.3623	16.2192
			745	37.4807	27.8928	27.7104	17.2098			660	29.8467	31.6821	24.6439	18.7225
			746	38.3472	29.037	26.0946	15.3067			661	27.95	29.3102	25.1738	17.9605
			747	36.0148	24.6268	23.5366	12.1587			662	29.5255	31.4536	27.6449	20.3087
			748	38.9845	28.7984	25.1939	14.8083			663	28.3353	29.3488	22.868	16.7204
			749	37.6244	27.5419	29.4094	18.4769			664	25.3181	25.7102	24.8419	18.4237
			750	36.4128	25.2116	25.1639	13.8146			665	25.8901	25.5434	24.3335	17.738
			751		28.6435	22.414	12.3975			666	28.8704	29.3498	24.6888	19.7646
			752	40.8792	31.0261	27.0932	15.8798			667	31.5428	32.5412	25.0955	18.2357
			753	37.545	25.1633	28.944	16.843			668	29.0549	30.6055	30.1433	22.6488
			754	40.7278	31.1692	32.1188	22.2982			669	28.1367	28.7406	25.0007	19.2831
			755	39.1032	29.1568	31.7347	21.0896			670	29.0462	29.4668	24.9506	17.7913
			756	40.1805	29.4106	24.1548	12.8294			671	29.083	30.332	25.8002	19.2844
			757	41.0515	31.3514	26.0575	14.9786			672	24.7151	25.2666	25.0547	18.0426
			758	41.6745	30.835	24.4533	12.6536			673	27.7932	28.9082	22.6582	16.4751
			759	40.0625	30.6912	27.9183	17.3513			674	26.9896	26.7201	23.9928	17.5752
			760	36.1617	25.8634	22.9686	12.4913			675	30.1699	31.0396	23.7999	17.5905
			762	42.3217	32.8323	28.915	18.6574			676	26.1111	26.9704	23.792	16.2091
			766	36.5925	26.7284	24.2551	12.9681			677	30.8805	31.4235	22.5268	16.5211
			767	36.6072	26.051	24.0855	12.853			678	29.8754	30.7879	25.7583	20.0402
			769	35.9076	24.8488	29.052	17.5819			679	28.1216	28.2939	25.3077	19.8255
			770	36.2224	25.1349	26.4445	15.0733			680	27.7294	28.1764	26.3455	19.2156
			771	36.322	26.0089	25.3032	14.9099			681	26.6914	27.1957	23.8957	16.9431
			772	35.5351	25.1451	26.1596	14.1204			682	29.4891	30.9821	24.595	17.3496
			773	38.8773	28.9828	30.3546	19.5138			683	28.9851	29.8636	24.4913	17.6605
			774	39.7754	30.0626	28.2457	17.3457			684	31.0796	31.4933	23.726	17.7176
			775	36.7336	26.3471	28.4795	17.4387			685	28.8958	30.2868	23.4448	17.1598
			776	39.3209	29.4932	26.9957	16.1334			686	29.4307	29.7331	25.2218	18.3384
			777	37.0475	24.9651	27.6092	15.1106			687	25.4494	25.9268	25.0783	18.689
			779	38.2506	28.0114	26.1012	14.7357			688	24.7005	25.1348	25.0692	17.8831
			780	39.9723	29.5234	27.3464	16.0712			689	25.4844	26.6621	25.9869	19.272
			781	38.4632	28.78	20.699	9.71184			690	28.5942	29.4565	25.4336	18.785
			782	37.7306	27.1061	25.6407	13.9416			691	29.1303	28.7174	24.2388	18.5758
			783	40.2299	29.0366	31.5358	19.1822			692	28.3796	28.8931	23.7837	18.1094
			784	36.3728	26.1453	29.3333	18.5361			693	28.2602	29.2902	26.9404	20.3999
			785	36.7096	26.1251	26.4749	15.5663			694	30.9528	31.4146	26.0514	20.5684
			786	38.9136	28.8442	26.1368	14.6772			695	25.6546	26.158	26.5181	18.1923
			788	39.3243	27.7764	27.8529	15.7664			696	30.7061	30.6894	28.8658	22.9344
			789	38.5474	29.036	24.6614	13.2702			697	26.3327	27.8794	25.8795	18.3661
			790	37.2412	28.2188	23.3805	12.8739			698	29.0472	29.4201	25.8549	19.2497
			791	36.7774	27.3096	25.1204	14.2318			699	25.7115	27.0305	24.7473	17.7529
			793	40.5457	29.9736	29.1937	17.9396			700	21.806	21.793	22.7038	14.9041
			794	38.5984	27.3111	31.5438	19.5183			701	28.5267	30.0044	26.0157	19.4798
			796	39.3547	29.7579	27.0198	16.0415			702	26.7885	27.6853	23.519	17.6232
			797	34.233	25.0186	25.6649	15.5004			703	26.2225	26.8861	24.4543	16.2794
			798	39.0563	28.009	25.8569	14.1666			704	28.9457	29.3489	23.7396	17.1863
			799	38.1567	27.1236	28.4373	16.4736			705	28.0952	30.2313	25.1077	18.5742
			800	40.4719	30.511	25.9758	14.7766			706	26.6261	26.9319	27.4706	20.9867
			801	36.7417	26.0625	31.8992	20.5718			707	29.4503	30.3845	25.7282	19.5388
			802		29.2174	30.0959	19.2808			708	29.1768	30.5108	26.2894	19.9474
			803	36.7724	26.1999	25.7739	14.0304			709	23.294	24.2966	23.972	16.8607
			804	36.8491	26.2902	24.9799	13.9496			710	32.2535	31.8215	28.3827	22.9288
			805	40.8773	30.356	27.2887	15.8643			711	28.5321	28.8861	23.1111	16.9344
			806	39.4285	30.0806	29.4685	19.5571			712	26.9649	27.2633	26.4539	19.3036
			807		28.8134	29.4444	18.6313			713	22.6089	23.2771	27.3757	19.0814
			808	38.6738	30.0605	27.5998	17.5403			714	27.7852	28.4808	24.4492	18.0044
			809	39.0496	29.1655	25.976	14.9782			715	29.3995	30.0195	25.417	18.3339
			810	38.4691	28.6016	24.6851	13.1432			716	31.1198	31.3118	28.6735	20.9815
			811	39.0608	28.4509	28.2064	16.4376			717	33.2348	34.1786	30.2698	24.4474
			813	40.5176	30.2466	25.2769	13.9877			718	29.0001	28.872	26.453	19.9503
			814	37.9898	26.2159	25.0703	13.3016			719	28.0517	28.8586	24.5203	18.1186
			815	40.1767	29.7127	27.0832	16.4457			720	25.1336	25.9835	23.4101	16.1321
			816	36.3439	25.4294	23.1793	11.6198			721	28.8236	29.1614	23.8855	17.1445
			817	36.7534	26.3706	23.0704	12.1821			722	24.0558	24.3062	21.464	15.2084
			818	36.0195	25.2386	28.1824	17.1056			723	27.1051	27.8736	24.7208	17.7172
			819	38.3313	27.7003	25.8721	14.1716			724	28.8059	29.6131	29.6858	23.0393
			820		28.0406	27.4553	15.6804			725	26.1179	26.5929	22.8751	17.128
			821	36.4201	27.6814	23.3548	13.3041			726	25.9257	25.5604	25.4217	19.3004
			822	35.4063	25.4232	30.1111	19.2469			727	25.5337	26.2224	27.1547	19.8468
			823	36.6912	24.7331	25.8213	13.3714			728	24.6702	24.6944	24.2928	17.7087
			824	40.2791	31.2376	24.2681	13.9511			729	24.5279	25.5937	24.5811	17.5824
			825		24.8218	28.9397	16.9852			730	25.9254	26.3325	23.9597	16.7542
			826	40.6712	30.6899	27.7775	17.1			731	29.5182	29.6584	28.9738	22.2689
			827	38.1491	27.1592	26.5378	14.7882			732	28.9643	29.9455	27.2829	20.5323
			829	35.1735	25.1808	24.0666	13.3025			733	25.2403	25.1177	25.07	18.2837
			830	38.0377	28.953	27.0638	16.2666			734	28.044	28.2006	24.9852	17.9479
			832	37.7043	28.3221	25.0218	13.9928			735	25.9133	26.292	25.2844	19.0939
			833	39.3415	29.7449	27.6847	17.3886			736	26.9535	27.4875	27.761	21.0336
			835	38.6605	28.4112	26.868	15.3747			737	28.329	28.7925	24.6008	18.5544
			836	37.8067	27.2188	31.8318	21.1669			738	24.4559	25.3149	23.647	16.0222
			837	38.6395	27.6789	26.0423	14.2981			739	30.2578	31.4793	24.9632	17.9782
			838	38.2011	27.8361	23.5694	11.9358			740	32.7793	33.5652	25.7979	19.1383
			839	37.7552	27.3258	24.5356	13.3632			741	30.5371	31.7855	23.4427	16.8981
			840	40.8649	30.2859	29.9051	17.9606			742	30.9107	31.8269	26.0548	20.1191
			841	39.4344	29.9722	28.0337	17.1697			743	27.5454	27.3921	25.5163	19.5223
			842	37.559	27.4153	24.9203	12.8888			744	26.7012	26.8471	24.3244	17.7715
			843	38.5635	27.7161	26.6948	15.1524			745	26.3259	27.6377	26.128	19.0056
			844	39.6464	30.2528	27.2457	16.2963			746	28.9279	29.1118	25.7248	19.0422
			846	37.891	27.2233	30.5541	18.8588			747	29.2515	29.4956	24.2178	17.6898
			847	40.313	30.2119	27.0855	16.4025			748	31.8355	32.3631	26.8939	19.9647
			848	38.0909	28.464	26.967	16.022			749	24.5274	25.5173	21.4789	15.0831
			849	41.4085	32.2235	26.6761	16.4418			750	24.8997	25.374	22.126	15.3953
			850	40.3551	29.6973	31.4987	20.9628			751	25.5048	26.4941	25.6178	19.7001
			851	38.8996	29.9503	24.8516	14.8057			752	27.1112	28.7043	26.6766	19.9248
			852	39.5371	28.6251	27.9316	16.3249			753	28.6506	29.1577	24.2279	17.2702
			853	39.8053	29.4763	29.1657	17.7273			754	28.0338	29.251	25.7255	18.6966
			854	38.4552	28.7329	26.4372	15.6869			755	29.9679	30.5884	29.708	23.1244
			855	39.2276	29.4243	27.5164	16.1626			756	25.7293	25.1549	26.0121	20.047
			856	37.2566	27.447	26.5765	15.9311			757	31.1578	31.3811	29.6907	23.3411
			858	37.423	27.1213	28.3344	17.5194			758	27.5847	28.617	22.5864	15.4657
			859	38.948	30.0777	25.2618	15.1299			759	28.9543	29.5209	23.9005	17.1964
			860		21.2878	26.8408	15.1536			760	29.991	30.3579	27.3641	21.3447
			861	39.4499	28.1004	27.3813	15.6718			761	28.757	29.1048	25.0351	18.4928
			862	37.5245	27.514	25.2965	15.0199			762	29.2401	30.4467	25.975	19.8737
			863	39.7111	29.4305	27.069	16.3263			763	31.163	30.8959	23.0935	17.5301
			864	40.5239	31.8011	26.9467	16.3863			764	28.0607	29.4479	25.5394	18.914
			865	37.8412	27.428	28.4351	17.8671			765	27.5472	27.3335	27.0332	20.6259
			866	40.9967	30.2709	29.6937	17.7008			766	29.3499	29.7705	28.1224	22.3596
			867	36.7966	27.093	25.5309	15.3782			767	29.9475	30.8044	24.6977	19.207
			869	37.77	26.2803	24.6268	12.9239			768	26.8385	27.2683	26.4359	20.2134
			870	35.9585	25.3416	26.8784	15.8904			769	27.0722	27.7514	23.5002	16.883
			871	37.9728	29.0373	26.5309	16.5614			770	23.0901	22.8628	23.582	16.8769
			872	36.8006	27.7694	27.6499	16.9593			771	26.8297	27.2227	23.687	16.9772
			873	43.2385	34.5381	26.5027	16.1007			772	29.2432	30.0207	25.5183	19.0114
			874	38.7858	28.3715	28.1126	16.7155			773	29.9049	29.852	25.039	19.1534
			875	37.7955	27.6037	26.7529	16.1992			774	26.7451	27.4491	23.1295	17.1285
			876	40.1539	29.4021	29.9566	18.5006			775	26.3644	25.9499	24.6613	17.346
			877	36.3475	26.3831	20.3984	9.27135			776	30.7637	31.1062	25.2923	19.6208
			878	37.1419	25.8922	29.7903	18.4887			777	25.7924	25.328	24.9342	18.6848
			879	39.1783	29.8054	25.4131	14.7717			778	28.4731	28.3511	22.7661	16.2529
			883	38.2453	27.0282	28.0505	16.1826			779	26.1457	27.0521	26.3838	19.7775
			884	38.3047	29.466	25.0392	14.7037			780	29.2404	29.3536	25.5345	18.8719
			885	39.0885	28.9096	25.336	14.0183			781	27.6061	26.7777	24.1566	17.036
			887	37.5527	25.6082	28.0553	16.7071			782	30.3966	31.0529	22.9607	16.8267
			888	38.3862	27.6495	24.7908	12.7462			783	26.7808	26.5719	26.3388	20.064
			889	38.4605	28.0962	24.4417	12.8005			784	26.7452	27.5602	26.1186	19.7337
			891	35.6158	25.373	27.4831	16.3676			785	29.8914	31.4263	26.0701	18.6969
			893	40.7397	29.6236	25.3797	13.4372			786	26.5549	26.8808	24.9659	19.068
			894	39.0286	28.41	25.7998	14.2062			787	28.8084	28.3791	22.9444	16.7782
			895	36.571	27.1299	26.3752	15.6967			788	31.4101	32.0742	25.3658	18.5092
			896	35.845	26.1613	22.739	12.4463			789	34.0402	35.1955	23.1874	17.8317
			897	38.3936	28.9455	24.7878	14.8317			790	26.9063	28.1886	24.1707	16.7167
			898	39.9686	31.4144	29.6725	20.3028			791	27.8383	28.5344	25.9417	19.5314
			899	37.4478	26.9373	27.3022	16.756			792	27.0415	27.9123	27.3946	20.7085
			900	39.5937	29.7853	25.3681	14.4657			793	31.6331	31.8286	27.9583	21.4711
			901	39.8123	29.7202	25.0133	13.9538			794	29.2347	29.875	25.6043	18.5833
			902	37.7703	27.5919	26.1666	14.9185			795	26.6544	26.9478	29.5865	22.8232
			903	39.4235	28.2938	30.2761	18.6344			796	28.6701	29.4953	26.049	19.6735
			904	38.4337	27.9635	26.8578	15.4808			797	27.4861	28.64	24.5988	17.8127
			905	36.9845	26.1435	25.4833	14.7446			798	26.242	26.67	25.5009	18.4115
			906	41.335	30.723	26.7749	15.1257			799	25.9869	26.5637	25.2739	18.4439
			907	40.5231	30.0539	26.0778	14.8258			800	28.3014	28.5598	24.2559	17.9922
			910	38.0592	26.9192	31.4761	19.8881			801	29.3187	29.8034	23.5632	18.1543
			911	36.2567	26.2858	26.2352	15.3156			802	31.6716	31.5838	25.5592	19.5639
			912	39.5402	27.5322	28.1463	15.9762			803	26.729	26.3488	25.0803	18.9278
			914	36.818	26.7303	30.0223	19.3864			804	29.0236	29.6478	26.3902	18.7645
			915	39.6777	30.2255	26.144	15.2563			805	28.6813	29.4065	25.948	19.472
			916	40.0207	29.7876	29.1934	17.9729			806	30.0076	30.8952	30.4726	24.3525
			917	37.3373	27.6287	24.1826	12.6896			807	26.0875	26.1305	22.559	16.2451
			918	36.3208	25.6066	27.1455	16.5968			808	25.4457	25.1065	22.8077	16.5638
			919	36.9771	26.0869	30.5856	19.2946			809	26.6096	28.2676	26.9644	19.8585
			920	39.4704	29.6843	24.4383	13.329			810	27.9206	27.9712	26.8131	21.2858
			921	40.8576	30.8754	27.6213	16.945			811	27.2138	27.9743	25.8963	19.1988
			923	40.1315	28.9998	30.453	19.3944			812	26.7052	26.7301	28.5296	21.376
			924		32.184	28.3077	16.7893			813	26.4149	26.9901	24.492	18.1222
			925	39.7632	29.0193	25.8257	14.4376			814	26.9795	28.0071	28.1669	21.3174
			926	38.054	26.8828	23.432	11.6264			815	29.0778	29.697	24.2663	18.7674
			927	39.6045	29.2204	26.6849	15.5001			816	28.137	27.7845	23.4	17.0647
			928	39.2637	29.5011	24.2713	12.9765			817	29.7039	30.4767	25.2963	19.6874
			929	41.3662	31.6693	26.9934	15.7778			818	30.7876	31.2264	25.5107	18.3874
			930	39.8687	30.4933	25.8619	15.0505			819	28.8125	29.157	26.8791	19.4607
			931	36.2802	26.352	26.6035	16.3022			820	27.0196	28.776	25.7517	18.8359
			932	37.1495	28.0522	27.7955	17.1215			821	25.1118	26.474	23.5106	16.3397
			933	38.1086	28.0747	23.5437	11.8827			822	25.6129	26.0155	24.0799	17.9832
			934	38.8785	28.9163	25.6314	14.6262			823	28.4789	30.0649	23.4262	17.1617
			936	41.4992	31.6045	25.4453	14.6285			824	25.3522	26.0449	27.1215	20.7491
			937	37.0928	27.2329	23.6085	12.0795			825	25.8165	26.6131	25.0847	18.4651
			938	37.4205	26.3342	25.0824	13.5996			826	30.3367	31.1243	27.0257	21.0595
			939	37.4635	28.4593	23.7449	13.2474			827	28.046	28.7563	24.1584	18.0885
			940	38.1371	28.719	25.5092	14.8115			828	24.7709	25.0948	22.812	15.0288
			941	38.899	28.5951	27.99	17.4806			829	26.5917	27.4384	24.3847	17.9206
			942	37.8837	26.6439	28.2079	16.6162			830	29.9671	30.8511	26.8517	20.1625
			943	36.7151	26.6219	25.7065	13.7279			831	31.6606	32.3531	27.0991	20.8177
			944	40.5125	30.9669	26.6577	16.171			832	28.6732	28.738	26.4131	20.0882
			945	36.9927	26.64	23.3729	12.754			833	32.4188	32.8416	27.2865	21.3875
			946	36.8169	27.9623	22.5009	11.9942			834	27.0013	27.8006	27.3965	19.8036
			947	39.7972	29.4013	25.0019	13.512			835	25.2295	25.7782	22.1876	14.7587
			948	37.6544	27.6802	26.7864	16.076			836	25.7584	26.5339	23.5334	16.9489
			949	36.2341	25.3906	29.4593	17.9365			837	29.5053	30.2244	25.9831	18.8907
			951	35.8568	26.645	24.4227	14.1879			838	27.2056	27.7	23.6793	16.779
			953	40.1069	29.4243	29.2478	18.2842			839	28.1898	29.2701	25.4625	19.0274
			955	38.6714	28.8454	25.4341	14.7767			840	30.3936	30.8057	28.0858	22.1377
			956	35.079	23.4519	24.592	12.3568			841	24.5332	24.8175	21.745	14.6691
			957		25.9421	28.8258	17.8889			842	26.1103	27.0957	25.8394	18.9559
			958	36.3252	26.4276	24.0546	13.0979			843	27.0433	27.6507	26.6919	18.7456
			959	38.0955	26.9649	27.4139	15.8052			844	29.014	29.7612	25.2103	19.345
			960	34.5232	23.9037	26.0011	14.3904			845	30.1575	30.6794	26.3427	20.1206
			961	38.1565	28.4079	28.2832	17.2441			846	28.7097	29.4066	25.2478	18.8692
			964		26.6312	29.0384	18.484			847	27.5106	27.8625	23.6932	17.5759
			965	39.6194	29.4211	24.3842	13.34			848	25.4346	24.6447	24.397	17.5614
			966	37.8402	27.5098	25.1591	12.9899			849	27.0949	27.8448	25.0491	17.4513
			967	37.9217	26.8639	25.9981	14.0953			850	28.9604	29.9971	28.1544	21.7295
			968	37.3618	27.9007	20.6395	9.65186			851	26.9272	27.6886	25.7048	19.6275
			969	36.8721	26.9243	24.1796	12.6345			852	27.4922	28.6089	27.7477	20.1384
			970	36.4246	25.4257	25.2985	13.819			853	27.3495	27.6808	27.6846	21.2023
			972	38.8664	28.2554	24.247	12.3662			854	30.7861	31.8367	24.0364	18.2001
			973	39.8468	29.5636	25.9199	15.1708			855	27.6803	27.5646	26.3755	19.6319
			975	37.9686	26.8389	21.2767	9.15488			856	24.7927	24.9191	24.5226	17.0304
			976	37.0144	26.8929	24.3085	13.4178			857	26.3573	26.6183	24.9846	18.0192
			977	38.5248	28.2873	25.3457	13.8431			858	32.125	32.4448	26.3429	19.8112
			978	36.2775	25.5668	28.0037	16.0759			859	27.7226	27.901	28.5907	22.1552
			979	35.8354	25.2789	26.4426	15.2366			860	30.2653	30.9586	26.6569	19.8897
			981	38.576	28.3069	27.3998	16.2876			861	28.2507	28.6282	23.9941	17.572
			982	38.5476	28.0549	25.762	14.7415			862	33.3377	34.098	27.0459	22.003
			983	37.1593	25.6985	27.184	15.5172			863	30.8943	31.5201	25.1929	18.857
			984	38.6967	29.4103	24.3948	13.5542			864	31.312	31.8774	31.9923	25.1179
			986	36.1545	26.5843	27.5656	16.6884			865	26.4598	26.8305	23.7458	17.3524
			987	37.7735	25.9256	29.6426	17.753			866	27.7731	28.4031	24.5464	18.315
			988	36.0704	25.2946	24.2687	12.4984			867	31.106	31.9646	27.0929	21.7462
			989	36.5764	26.8824	23.4816	13.843			868	27.9947	29.1581	28.9616	22.5012
			990	36.5802	26.2662	25.4801	14.4424			869	28.7454	29.4982	23.6867	17.6246
			991	39.7383	28.6063	28.8598	17.2479			870	29.1261	30.1545	28.0542	22.2728
			992	40.3036	30.4564	25.4663	14.1536			871	26.7751	27.9011	23.704	17.4527
			993	35.4245	25.6807	21.6532	10.1894			872	25.2345	25.0481	24.7651	18.0474
			994	37.6944	26.651	26.5952	14.9947			873	23.5325	24.6877	24.5319	17.046
			995	39.3143	28.7553	31.2086	20.6501			874	30.3916	30.882	23.7897	17.0605
			996	36.3666	27.1171	21.4735	10.9789			875	25.978	26.5771	29.208	22.0608
			998	36.5168	25.9636	27.5542	16.6292			876	28.8756	29.5396	24.378	17.9427
										877	27.33	27.7838	23.2433	15.8332
										878	27.9035	28.7694	24.6738	17.8867
										879	28.5997	29.5069	24.3586	18.8035
										880	28.0899	28.5624	23.1579	16.7737
										881	29.3137	29.9086	25.1362	19.3945
										882	24.8873	25.5108	26.6559	20.3326
										883	28.3029	28.0846	25.4944	18.1548
										884	25.2651	24.9125	23.3979	16.59
										885	27.0739	28.2135	26.4941	20.3039
										886	31.8689	32.6113	28.2181	22.2714
										887	29.4884	29.2005	23.6527	17.9681
										888	27.022	27.4158	26.9189	21.0481
										889	27.0625	27.3591	24.7133	18.4593
										890	26.7468	27.7616	24.8698	18.407
										891	29.3838	30.1755	28.4249	20.9163
										892	27.1592	27.3489	25.0666	18.6366
										893	28.0908	28.1299	24.3608	18.3018
										894	23.2348	24.2123	26.1991	18.4396
										895	25.2542	25.648	24.8356	17.5672
										896	30.4151	31.4646	29.3464	22.4159
										897	25.1104	25.1803	28.223	21.952
										898	29.9827	29.8477	24.3177	17.8764
										899	29.1151	28.812	25.8124	19.5201
										900	29.2302	29.1815	23.0633	16.0424
										901	26.883	26.9328	22.3548	17.2228
										902	25.628	26.2625	25.9695	18.2959
										903	27.8867	28.8798	25.884	18.7276
										904	26.7427	27.3647	25.5277	19.0535
										905	20.5955	20.6729	28.3943	20.839
										906	29.3355	29.331	26.7984	19.9175
										907	30.3417	31.458	28.0216	22.1495
										908	27.9166	28.1495	23.8742	16.8315
										909	29.9102	30.4756	25.8046	19.368
										910		26.6615	24.9738	18.5197
										911	25.6491	25.8082	27.3455	20.6258
										912	25.7647	26.5906	25.7339	19.6108
										913	30.1487	30.265	25.1519	18.8793
										914	27.5702	27.8906	27.102	20.2429
										915	28.5338	29.5161	23.8004	18.0861
										916	27.2091	27.8664	27.2763	20.0475
										917	25.9265	27.218	26.6182	19.0716
										918	25.6501	26.572	23.7723	17.1849
										919	23.3356	23.3667	26.7669	19.3192
										920	26.7359	28.0713	21.1724	15.0327
										921	28.0239	28.9704	26.7197	19.8286
										922	27.6503	28.075	27.4489	20.9258
										923	26.6581	27.3865	25.1981	19.105
										924	29.2275	29.5252	24.3539	17.8585
										925	26.4506	27.579	24.3522	16.9673
										926	27.5412	27.9176	25.2646	18.449
										927	27.223	27.4963	27.529	21.0611
										928	27.4171	28.1919	26.0955	18.6839
										929	27.3878	27.6468	24.9102	18.2855
										930	30.2008	30.5605	31.0677	24.1764
										931	26.1922	26.6322	25.5004	18.1977
										932	30.7897	30.5253	26.9246	21.0794
										933	29.8274	30.4312	27.1343	20.3304
										934	26.4072	26.6032	27.2813	20.8113
										935	29.4223	29.4391	24.321	18.692
										936	30.7674	31.4097	24.0004	17.1897
										937	27.9187	28.5503	26.2036	18.6005
										938	30.9145	32.0101	27.2059	20.8862
										939	28.5016	28.2026	25.8673	19.7161
										940	29.168	29.782	26.4372	19.094
										941	29.5774	29.8707	24.4007	17.8431
										942	32.4189	33.0605	21.5254	15.3731
										943	28.2268	29.3596	27.0705	20.7828
										944	29.4652	30.3426	27.4208	20.5281
										945	31.648	31.5992	24.3954	18.8594
										946	27.5253	28.2839	27.8498	21.2063
										947	34.6268	35.128	27.3867	21.7832
										948	31.6059	32.4735	24.8743	18.9267
										949	29.3333	30.5754	25.1457	17.9835
										950	27.0658	27.5978	30.3462	22.5786
										951	29.4724	29.4096	27.661	21.7355
										952	27.6356	28.6088	25.4354	19.2361
										953	28.5084	28.5412	26.5553	20.1827
										954	31.1537	32.18	26.5165	20.2888
										955	25.1167	24.7076	21.6856	16.0361
										956	30.5351	31.0658	24.7901	18.1082
										957	28.5198	29.0511	26.4129	19.6916
										958	26.2029	26.7257	23.7494	16.2379
										959	28.4353	28.6757	25.1317	18.315
										960	29.6284	31.048	28.1762	22.0488
										961	24.5427	24.6472	22.9084	16.7547
										962	27.5381	28.8518	24.2466	18.3026
										963	31.3812	32.4514	26.2276	18.7193
										964	27.0986	28.064	25.8648	19.0387
										965	27.4955	28.101	22.9392	16.8294
										966	31.6584	32.5725	27.797	21.0885
										967	29.5631	30.4764	25.19	18.2287
										968	28.3184	29.1508	24.4071	17.4845
										969	29.2164	29.5708	27.9596	21.4873
										970	26.4268	26.722	26.7241	20.0792
										971	26.0246	26.3768	20.742	12.7113
										972	29.4139	30.9666	27.4302	20.6267
										973	31.0429	31.8199	27.7177	21.5479
										974	27.4628	28.0492	26.2772	19.1576
										975	28.8838	28.6852	24.1871	17.5885
										976	28.9112	29.5108	22.8588	16.722
										977	28.5397	29.753	24.9596	18.1801
										978	30.0088	31.0104	27.1809	20.9071
										979	29.0959	29.2019	28.2718	21.1161
										980	24.0525	24.4169	24.8458	17.2832
										981	28.3323	28.6728	25.8425	19.5042
										982	27.8377	28.9046	26.1419	20.5329
										983	30.6356	31.8624	29.8792	23.1546
										984	25.7887	25.5728	26.9483	20.2573
										985	31.3424	32.46	24.0999	17.328
										986	27.8365	28.3254	25.6533	18.8744
										987	28.8182	29.4097	26.0712	19.6759
										988	27.6143	28.083	22.8206	16.4469
										989	28.8144	29.4073	24.6471	17.8849
										990	25.0585	25.6807	27.3056	19.9707
										991	26.8943	27.5511	26.781	18.7956
										992	26.5116	27.3383	26.1054	19.4138
										993	28.5212	28.3156	27.3312	20.2772
										994	23.013	23.1756	24.8009	18.5514
										995	26.8495	26.255	28.0878	20.9877
										996	29.7064	30.2549	26.149	19.9999
										997	25.6493	26.538	24.387	16.8251
										998	25.0112	24.6868	23.6102	16.1767
										999	26.522	27.7606	25.3604	18.5067

## Sheet: Figure 4a, SI Fig 10
	Blood	Donor	Acceptor	Colocalized	Acceptor_norm	Colocalized_norm	coverslip	concentration	Buffer		Donor	Acceptor	Colocalized	Acceptor_norm	Colocalized_norm	coverslip	concentration	Serum		Donor	Acceptor	Colocalized	FRET	Acceptor_norm	Colocalized_norm	coverslip	concentration
Figure 4a		1153	8	4	0.00693842	0.00346921	c4	0		41	1758	43	7	0.0244596	0.0039818	c1	0		105	832	21	3	3	0.0252404	0.00360577	c1	0
SI Fig 10		1138	9	1	0.00790861	0.000878735	c4	0		42	1647	26	2	0.0157863	0.00121433	c1	0		106	897	18	3	3	0.0200669	0.00334448	c1	0
		1090	9	1	0.00825688	0.000917431	c4	0		43	1753	43	3	0.0245294	0.00171135	c1	0		107	787	28	2	2	0.0355781	0.0025413	c1	0
		1081	8	1	0.00740056	0.000925069	c4	0		44	1691	46	5	0.0272028	0.00295683	c1	0		108	760	24	0	0	0.0315789	0	c1	0
		1160	15	2	0.012931	0.00172414	c4	0		45	1684	37	5	0.0219715	0.00296912	c1	0		109	749	28	1	1	0.0373832	0.00133511	c1	0
		1147	13	0	0.0113339	0	c4	0		46	1707	36	4	0.0210896	0.00234329	c1	0		110	805	36	0	0	0.0447205	0	c1	0
		1148	13	1	0.011324	0.00087108	c4	0		47	1633	33	1	0.0202082	0.00061237	c1	0		111	844	22	2	2	0.0260664	0.00236967	c1	0
		1113	9	1	0.00808625	0.000898473	c4	0		48	1681	23	2	0.0136823	0.00118977	c1	0		112	943	26	4	4	0.0275716	0.00424178	c1	0
		1123	10	2	0.00890472	0.00178094	c4	0		49	1700	38	2	0.0223529	0.00117647	c1	0		113	854	26	3	3	0.030445	0.00351288	c1	0
		1142	5	0	0.00437828	0	c4	0		50	1713	23	1	0.0134267	0.000583771	c1	0		114	792	29	0	0	0.0366162	0	c1	0
		1086	5	1	0.00460405	0.00092081	c4	0		51	1667	32	3	0.0191962	0.00179964	c1	0		115	803	29	0	0	0.0361146	0	c1	0
		1119	12	1	0.0107239	0.000893655	c4	0		52	1608	26	3	0.0161692	0.00186567	c1	0		116	773	26	3	3	0.0336352	0.00388098	c1	0
		1123	8	0	0.00712378	0	c4	0		53	1637	13	3	0.00794136	0.00183262	c1	0		117	855	34	4	4	0.0397661	0.00467836	c1	0
		1143	15	1	0.0131234	0.000874891	c4	0		54	1650	17	3	0.010303	0.00181818	c1	0		118	728	22	2	2	0.0302198	0.00274725	c1	0
		1080	15	1	0.0138889	0.000925926	c4	0		55	1690	32	1	0.0189349	0.000591716	c1	0		119	811	27	2	2	0.0332922	0.00246609	c1	0
		1165	11	1	0.00944206	0.000858369	c4	0		56	1656	29	3	0.0175121	0.00181159	c1	0		120	876	33	4	4	0.0376712	0.00456621	c1	0
		1159	12	1	0.0103538	0.000862813	c4	0		57	1625	24	3	0.0147692	0.00184615	c1	0		121	721	24	2	2	0.0332871	0.00277393	c1	0
		1144	12	3	0.0104895	0.00262238	c4	0		58	1611	18	0	0.0111732	0	c1	0		122	912	30	4	4	0.0328947	0.00438596	c1	0
		1125	9	1	0.008	0.000888889	c4	0		59	1653	32	4	0.0193587	0.00241984	c1	0		123	757	27	0	0	0.0356671	0	c1	0
		379	1	0	0.00263852	0	c4	0		60	1631	31	5	0.0190067	0.0030656	c1	0		124	810	27	0	0	0.0333333	0	c1	0
		1168	14	0	0.0119863	0	c4	0		61	1661	45	4	0.0270921	0.00240819	c1	0		125	767	26	1	1	0.0338983	0.00130378	c1	0
		1114	8	0	0.00718133	0	c4	0		62	1663	39	7	0.0234516	0.00420926	c1	0		126	831	22	3	3	0.0264741	0.00361011	c1	0
		1125	2	0	0.00177778	0	c4	0		63	1607	24	0	0.0149347	0	c1	0		127	750	30	1	1	0.04	0.00133333	c1	0
		1163	13	0	0.011178	0	c4	0		64	1690	43	1	0.0254438	0.000591716	c1	0		128	835	23	4	4	0.0275449	0.00479042	c1	0
		1159	12	3	0.0103538	0.00258844	c4	0		65	1621	39	5	0.0240592	0.00308452	c1	0		129	846	34	1	1	0.0401891	0.00118203	c1	0
		1130	10	2	0.00884956	0.00176991	c4	0		123	1332	24	3	0.018018	0.00225225	c2	0		130	819	29	1	1	0.035409	0.001221	c1	0
		1134	7	0	0.00617284	0	c4	0		124	1360	32	4	0.0235294	0.00294118	c2	0		131	788	22	0	0	0.0279188	0	c1	0
		1137	3	2	0.00263852	0.00175901	c4	0		125	1310	38	5	0.0290076	0.00381679	c2	0		132	841	25	1	1	0.0297265	0.00118906	c1	0
		1088	4	0	0.00367647	0	c4	0		126	1294	40	1	0.0309119	0.000772798	c2	0		133	703	20	3	3	0.0284495	0.00426743	c1	0
		1126	9	0	0.0079929	0	c4	0		127	1348	41	4	0.0304154	0.00296736	c2	0		134	787	29	2	2	0.0368488	0.0025413	c1	0
		1100	6	1	0.00545455	0.000909091	c4	0		128	700	4	0	0.00571429	0	c2	0		135	806	24	3	3	0.0297767	0.00372208	c1	0
		1174	7	0	0.00596252	0	c4	0		129	902	6	0	0.00665188	0	c2	0		136	891	36	1	1	0.040404	0.00112233	c1	0
		1094	10	1	0.00914077	0.000914077	c4	0		130	1336	36	9	0.0269461	0.00673653	c2	0		137	763	24	0	0	0.0314548	0	c1	0
		1133	8	0	0.0070609	0	c4	0		131	1337	24	0	0.0179506	0	c2	0		138	722	22	1	1	0.0304709	0.00138504	c1	0
		1101	8	1	0.00726612	0.000908265	c4	0		132	1347	31	3	0.0230141	0.00222717	c2	0		139	807	23	0	0	0.0285006	0	c1	0
		1130	3	0	0.00265487	0	c4	0		133	1248	28	1	0.0224359	0.000801282	c2	0		140	820	17	2	2	0.0207317	0.00243902	c1	0
		1137	5	0	0.00439754	0	c4	0		134	1305	29	4	0.0222222	0.00306513	c2	0		141	827	17	3	3	0.0205562	0.00362757	c1	0
		1133	5	1	0.00441306	0.000882613	c4	0		135	1292	21	3	0.0162539	0.00232198	c2	0		142	832	24	1	1	0.0288462	0.00120192	c1	0
		1116	10	1	0.00896057	0.000896057	c4	0		136	1319	23	2	0.0174375	0.0015163	c2	0		143	758	25	3	3	0.0329815	0.00395778	c1	0
		1213	15	2	0.012366	0.0016488	c4	0		137	1341	27	3	0.0201342	0.00223714	c2	0		144	780	35	3	3	0.0448718	0.00384615	c1	0
		1105	19	2	0.0171946	0.00180995	c4	0		138	1300	37	1	0.0284615	0.000769231	c2	0		145	757	27	3	3	0.0356671	0.00396301	c1	0
		1051	7	0	0.00666032	0	c4	0		139	1254	36	3	0.0287081	0.00239234	c2	0		146	782	23	1	1	0.0294118	0.00127877	c1	0
		796	0	0	0	0	c4	0		140	1288	25	2	0.0194099	0.0015528	c2	0		147	835	19	0	0	0.0227545	0	c1	0
		1072	3	0	0.00279851	0	c4	0		141	1280	31	1	0.0242188	0.00078125	c2	0		148	855	21	0	0	0.0245614	0	c1	0
		1083	7	1	0.00646353	0.000923361	c4	0		142	1352	25	1	0.0184911	0.000739645	c2	0		149	803	21	1	1	0.0261519	0.00124533	c1	0
		1087	6	0	0.00551978	0	c4	0		143	1318	39	1	0.0295903	0.000758725	c2	0		150	812	15	3	3	0.0184729	0.00369458	c1	0
		1094	7	0	0.00639854	0	c4	0		144	1329	34	3	0.0255831	0.00225734	c2	0		151	814	26	3	3	0.031941	0.0036855	c1	0
		1096	6	1	0.00547445	0.000912409	c4	0		145	1354	28	2	0.0206795	0.0014771	c2	0		152	788	17	1	1	0.0215736	0.00126904	c1	0
		1148	9	0	0.00783972	0	c4	0		146	1340	40	1	0.0298507	0.000746269	c2	0		153	813	28	3	3	0.0344403	0.00369004	c1	0
		1130	12	1	0.0106195	0.000884956	c4	0		147	1330	33	4	0.024812	0.00300752	c2	0		154	805	22	0	0	0.0273292	0	c1	0
		1115	13	1	0.0116592	0.000896861	c4	0		148	1255	39	2	0.0310757	0.00159363	c3	0		155	763	24	5	5	0.0314548	0.00655308	c1	0
		1080	5	0	0.00462963	0	c4	0		149	1187	40	3	0.0336984	0.00252738	c3	0		156	815	34	4	4	0.0417178	0.00490798	c1	0
		1084	3	0	0.00276753	0	c4	0		150	1266	39	0	0.0308057	0	c3	0		157	915	25	2	2	0.0273224	0.00218579	c1	0
		1135	6	2	0.00528634	0.00176211	c4	0		151	1227	38	7	0.0309698	0.00570497	c3	0		158	780	21	1	1	0.0269231	0.00128205	c1	0
		1116	9	0	0.00806452	0	c4	0		152	1187	37	2	0.031171	0.00168492	c3	0		159	791	23	1	1	0.0290771	0.00126422	c1	0
		1091	1	0	0.00091659	0	c4	0		153	1265	35	3	0.027668	0.00237154	c3	0		160	659	22	1	1	0.0333839	0.00151745	c1	0
		1155	5	0	0.004329	0	c4	0		154	1199	28	1	0.0233528	0.000834028	c3	0		161	736	32	2	2	0.0434783	0.00271739	c1	0
		1134	7	1	0.00617284	0.000881834	c4	0		155	1192	31	1	0.0260067	0.000838926	c3	0		162	803	27	3	3	0.0336239	0.00373599	c1	0
		1109	8	0	0.00721371	0	c4	0		156	1205	37	6	0.0307054	0.00497925	c3	0		163	957	31	2	2	0.0323929	0.00208986	c1	0
		1155	7	1	0.00606061	0.000865801	c4	0		157	1219	38	2	0.0311731	0.00164069	c3	0		164	735	27	2	2	0.0367347	0.00272109	c1	0
		1133	8	1	0.0070609	0.000882613	c4	0		158	1175	45	5	0.0382979	0.00425532	c3	0		165	932	21	2	2	0.0225322	0.00214592	c1	0
		1092	15	2	0.0137363	0.0018315	c4	0		159	1193	38	2	0.0318525	0.00167645	c3	0		166	832	25	5	5	0.0300481	0.00600962	c1	0
		1122	5	1	0.00445633	0.000891266	c4	0		160	1125	30	2	0.0266667	0.00177778	c3	0		167	706	31	2	2	0.0439093	0.00283286	c1	0
		1117	9	0	0.0080573	0	c4	0		161	1195	25	2	0.0209205	0.00167364	c3	0		168	813	26	1	1	0.0319803	0.00123001	c1	0
		551	45	4	0.0816697	0.00725953	c6	0		162	1226	41	3	0.0334421	0.00244698	c3	0		257	1045	30	6	6	0.0287081	0.00574163	c3	0
		566	36	2	0.0636042	0.00353357	c6	0		163	1161	46	2	0.039621	0.00172265	c3	0		258	1079	23	4	4	0.021316	0.00370714	c3	0
		582	41	0	0.0704467	0	c6	0		164	1160	24	2	0.0206897	0.00172414	c3	0		259	1072	32	6	6	0.0298507	0.00559701	c3	0
		549	44	1	0.0801457	0.00182149	c6	0		165	1101	24	1	0.0217984	0.000908265	c3	0		260	1029	15	1	1	0.0145773	0.000971817	c3	0
		563	46	2	0.0817052	0.0035524	c6	0		166	1160	36	1	0.0310345	0.000862069	c3	0		261	1034	22	3	3	0.0212766	0.00290135	c3	0
		418	17	0	0.0406699	0	c6	0		167	1205	33	3	0.0273859	0.00248963	c3	0		262	1060	26	3	3	0.0245283	0.00283019	c3	0
		555	33	2	0.0594595	0.0036036	c6	0		168	1164	49	4	0.0420962	0.00343643	c3	0		263	1084	25	4	4	0.0230627	0.00369004	c3	0
		554	31	1	0.0559567	0.00180505	c6	0		169	1132	35	3	0.0309187	0.00265018	c3	0		264	1068	21	2	2	0.0196629	0.00187266	c3	0
		549	38	0	0.0692168	0	c6	0		170	1112	34	0	0.0305755	0	c3	0		265	1093	29	4	4	0.0265325	0.00365965	c3	0
		589	43	0	0.0730051	0	c6	0		171	1167	43	2	0.0368466	0.0017138	c3	0		266	1048	14	0	0	0.0133588	0	c3	0
		555	34	1	0.0612613	0.0018018	c6	0		172	1142	45	0	0.0394046	0	c3	0		267	1030	25	1	1	0.0242718	0.000970874	c3	0
		577	30	0	0.0519931	0	c6	0		198	1414	33	2	0.023338	0.00141443	c4	0		268	1028	23	1	1	0.0223735	0.000972763	c3	0
		567	33	2	0.0582011	0.00352734	c6	0		199	1441	25	2	0.0173491	0.00138793	c4	0		269	1072	18	6	6	0.016791	0.00559701	c3	0
		575	46	2	0.08	0.00347826	c6	0		200	1447	29	2	0.0200415	0.00138217	c4	0		270	996	21	2	2	0.0210843	0.00200803	c3	0
		562	40	0	0.0711744	0	c6	0		201	1383	34	2	0.0245842	0.00144613	c4	0		271	1031	32	3	3	0.0310378	0.0029098	c3	0
		541	36	0	0.0665434	0	c6	0		202	1450	35	4	0.0241379	0.00275862	c4	0		272	1057	16	1	1	0.0151372	0.000946074	c3	0
		556	36	2	0.0647482	0.00359712	c6	0		203	1417	33	3	0.0232886	0.00211715	c4	0		273	1109	25	1	1	0.0225428	0.000901713	c3	0
		586	34	1	0.0580205	0.00170648	c6	0		204	1436	22	2	0.0153203	0.00139276	c4	0		274	1044	24	3	3	0.0229885	0.00287356	c3	0
		598	38	1	0.0635452	0.00167224	c6	0		205	1397	27	1	0.0193271	0.00071582	c4	0		275	1067	18	2	2	0.0168697	0.00187441	c3	0
		531	37	2	0.0696798	0.00376648	c6	0		206	1432	28	1	0.0195531	0.000698324	c4	0		276	1020	14	1	1	0.0137255	0.000980392	c3	0
		541	34	0	0.0628466	0	c6	0		207	1367	32	4	0.0234089	0.00292612	c4	0		277	1056	23	3	3	0.0217803	0.00284091	c3	0
		535	27	2	0.0504673	0.00373832	c6	0		208	1401	19	1	0.0135617	0.000713776	c4	0		278	1089	21	1	1	0.0192837	0.000918274	c3	0
		581	36	0	0.0619621	0	c6	0		209	1335	24	2	0.0179775	0.00149813	c4	0		279	1045	25	5	5	0.0239234	0.00478469	c3	0
		583	33	2	0.0566038	0.00343053	c6	0		210	1337	17	2	0.012715	0.00149589	c4	0		280	1036	28	4	4	0.027027	0.003861	c3	0
		607	37	2	0.0609555	0.00329489	c6	0		211	1393	30	4	0.0215363	0.0028715	c4	0		281	1047	17	6	6	0.0162369	0.00573066	c3	0
		565	30	4	0.0530973	0.00707965	c6	0		212	1371	27	4	0.0196937	0.00291758	c4	0		282	1108	14	0	0	0.0126354	0	c3	0
		608	43	1	0.0707237	0.00164474	c6	0		213	1378	22	1	0.0159652	0.000725689	c4	0		283	1050	27	4	4	0.0257143	0.00380952	c3	0
		569	27	2	0.0474517	0.00351494	c6	0		214	1331	35	5	0.026296	0.00375657	c4	0		284	1024	11	3	3	0.0107422	0.00292969	c3	0
		589	18	1	0.0305603	0.00169779	c6	0		215	1355	34	5	0.0250923	0.00369004	c4	0		285	1040	10	1	1	0.00961538	0.000961538	c3	0
		608	29	3	0.0476974	0.00493421	c6	0		216	1350	29	2	0.0214815	0.00148148	c4	0		286	1050	17	3	3	0.0161905	0.00285714	c3	0
		606	46	2	0.0759076	0.00330033	c6	0		217	1350	33	2	0.0244444	0.00148148	c4	0		287	1068	24	0	0	0.0224719	0	c3	0
		580	34	2	0.0586207	0.00344828	c6	0		218	1432	35	7	0.0244413	0.00488827	c4	0		288	1069	29	1	1	0.0271282	0.000935454	c3	0
		635	37	3	0.0582677	0.00472441	c6	0		219	1352	25	5	0.0184911	0.00369822	c4	0		289	1061	16	1	1	0.0150801	0.000942507	c3	0
		612	30	4	0.0490196	0.00653595	c6	0		220	1411	31	4	0.0219702	0.00283487	c4	0		290	1088	19	1	1	0.0174632	0.000919118	c3	0
		641	26	0	0.0405616	0	c6	0		221	1349	24	3	0.017791	0.00222387	c4	0		291	1048	15	0	0	0.014313	0	c3	0
		632	18	1	0.028481	0.00158228	c6	0		222	1367	29	3	0.0212143	0.00219459	c4	0		292	1081	15	1	1	0.013876	0.000925069	c3	0
		664	10	0	0.0150602	0	c6	0		248	1325	29	4	0.0218868	0.00301887	c5	0		293	1017	8	1	1	0.00786627	0.000983284	c3	0
		634	25	2	0.0394322	0.00315457	c6	0		249	1313	14	0	0.0106626	0	c5	0		294	1080	17	1	1	0.0157407	0.000925926	c3	0
		669	21	1	0.0313901	0.00149477	c6	0		250	1336	18	3	0.0134731	0.00224551	c5	0		295	1089	22	1	1	0.020202	0.000918274	c3	0
		674	24	3	0.0356083	0.00445104	c6	0		251	1329	15	2	0.0112867	0.00150489	c5	0		296	1064	19	0	0	0.0178571	0	c3	0
		709	20	0	0.0282087	0	c6	0		252	1273	15	1	0.0117832	0.000785546	c5	0		297	1077	24	3	3	0.0222841	0.00278552	c3	0
		695	27	1	0.0388489	0.00143885	c6	0		253	1309	15	1	0.0114591	0.000763942	c5	0		298	1095	14	2	2	0.0127854	0.00182648	c3	0
		690	17	0	0.0246377	0	c6	0		254	1268	14	1	0.011041	0.000788644	c5	0		299	1056	21	5	5	0.0198864	0.00473485	c3	0
		717	28	1	0.0390516	0.0013947	c6	0		255	1295	9	0	0.00694981	0	c5	0		300	1067	13	0	0	0.0121837	0	c3	0
		755	24	2	0.0317881	0.00264901	c6	0		256	1298	17	0	0.0130971	0	c5	0		301	1070	24	4	4	0.0224299	0.00373832	c3	0
		740	22	0	0.0297297	0	c6	0		257	1282	18	0	0.0140406	0	c5	0		302	1047	13	3	3	0.0124164	0.00286533	c3	0
		699	22	3	0.0314735	0.00429185	c6	0		258	1255	13	1	0.0103586	0.000796813	c5	0		303	1097	18	2	2	0.0164084	0.00182315	c3	0
		734	37	0	0.0504087	0	c6	0		259	1285	14	0	0.0108949	0	c5	0		304	1131	21	3	3	0.0185676	0.00265252	c3	0
		808	17	0	0.0210396	0	c6	0		260	1221	8	0	0.00655201	0	c5	0		305	1109	25	3	3	0.0225428	0.00270514	c3	0
		736	22	0	0.0298913	0	c6	0		261	1276	8	0	0.00626959	0	c5	0		306	1050	14	2	2	0.0133333	0.00190476	c3	0
		753	25	3	0.0332005	0.00398406	c6	0		262	1261	18	1	0.0142744	0.000793021	c5	0		307	1097	25	2	2	0.0227894	0.00182315	c3	0
		789	39	1	0.0494297	0.00126743	c6	0		263	1325	13	2	0.00981132	0.00150943	c5	0		308	1053	34	3	3	0.0322887	0.002849	c3	0
		751	34	2	0.045273	0.00266312	c6	0		264	1237	21	2	0.0169766	0.00161681	c5	0		309	1037	22	4	4	0.021215	0.00385728	c3	0
		786	24	1	0.0305344	0.00127226	c6	0		265	1317	6	0	0.00455581	0	c5	0		310	1096	23	4	4	0.0209854	0.00364964	c3	0
		756	27	2	0.0357143	0.0026455	c6	0		266	1289	7	2	0.00543057	0.00155159	c5	0		311	1085	21	1	1	0.0193548	0.000921659	c3	0
		781	32	5	0.0409731	0.00640205	c6	0		267	1258	17	2	0.0135135	0.00158983	c5	0		312	1013	18	2	2	0.017769	0.00197433	c3	0
		752	31	4	0.0412234	0.00531915	c6	0		268	1291	24	1	0.0185902	0.000774593	c5	0		313	1100	17	1	1	0.0154545	0.000909091	c3	0
		770	19	3	0.0246753	0.0038961	c6	0		269	1340	16	1	0.0119403	0.000746269	c5	0		314	1117	22	7	7	0.0196956	0.00626679	c3	0
		786	25	2	0.0318066	0.00254453	c6	0		270	1286	14	4	0.0108865	0.00311042	c5	0		315	1078	23	4	4	0.0213358	0.00371058	c3	0
		833	24	3	0.0288115	0.00360144	c6	0		271	1323	20	3	0.0151172	0.00226757	c5	0		316	1090	20	3	3	0.0183486	0.00275229	c3	0
		742	21	1	0.0283019	0.00134771	c6	0		272	1291	14	1	0.0108443	0.000774593	c5	0		317	1097	24	3	3	0.0218778	0.00273473	c3	0
		776	25	0	0.0322165	0	c6	0		323	1305	25	3	0.0191571	0.00229885	c6	0		318	1066	13	3	3	0.0121951	0.00281426	c3	0
		754	33	2	0.0437666	0.00265252	c6	0		324	1279	18	1	0.0140735	0.000781861	c6	0		319	1039	23	3	3	0.0221367	0.00288739	c3	0
		1260	51	11	0.0404762	0.00873016	c1	10		325	1259	25	3	0.019857	0.00238284	c6	0		320	1067	20	4	4	0.0187441	0.00374883	c3	0
		1222	42	13	0.0343699	0.0106383	c1	10		326	1262	20	2	0.0158479	0.00158479	c6	0		169	435	22	1	0	0.0505747	0.00229885	c2	5
		1261	45	5	0.035686	0.00396511	c1	10		327	1257	21	0	0.0167064	0	c6	0		170	448	25	2	1	0.0558036	0.00446429	c2	5
		1228	37	5	0.0301303	0.00407166	c1	10		328	1249	13	0	0.0104083	0	c6	0		171	607	26	6	6	0.0428336	0.00988468	c2	5
		1219	42	12	0.0344545	0.00984413	c1	10		329	1237	20	3	0.0161681	0.00242522	c6	0		172	543	31	0	0	0.0570902	0	c2	5
		1198	43	8	0.0358932	0.0066778	c1	10		330	1233	21	3	0.0170316	0.00243309	c6	0		173	597	29	2	2	0.0485762	0.00335008	c2	5
		1222	37	9	0.0302782	0.00736498	c1	10		331	1271	28	1	0.0220299	0.000786782	c6	0		174	566	23	2	2	0.040636	0.00353357	c2	5
		1243	40	9	0.0321802	0.00724055	c1	10		332	1251	16	1	0.0127898	0.000799361	c6	0		175	567	32	2	2	0.0564374	0.00352734	c2	5
		1246	30	5	0.024077	0.00401284	c1	10		333	1302	19	2	0.0145929	0.0015361	c6	0		176	705	28	1	1	0.0397163	0.00141844	c2	5
		1254	35	6	0.0279107	0.00478469	c1	10		334	1305	12	1	0.0091954	0.000766284	c6	0		177	706	31	2	2	0.0439093	0.00283286	c2	5
		1240	39	8	0.0314516	0.00645161	c1	10		335	1302	14	1	0.0107527	0.000768049	c6	0		178	573	21	2	2	0.0366492	0.0034904	c2	5
		1238	30	5	0.0242326	0.00403877	c1	10		336	1302	14	2	0.0107527	0.0015361	c6	0		179	523	26	1	1	0.0497132	0.00191205	c2	5
		1196	29	3	0.0242475	0.00250836	c1	10		337	1292	20	3	0.0154799	0.00232198	c6	0		180	701	22	1	1	0.0313837	0.00142653	c2	5
		1178	36	9	0.0305603	0.00764007	c1	10		338	1334	18	4	0.0134933	0.0029985	c6	0		181	634	23	2	2	0.0362776	0.00315457	c2	5
		1155	25	5	0.021645	0.004329	c1	10		339	1342	13	2	0.00968703	0.00149031	c6	0		182	579	28	4	4	0.0483592	0.00690846	c2	5
		1228	28	6	0.0228013	0.00488599	c1	10		340	1301	14	2	0.010761	0.00153728	c6	0		183	611	26	2	2	0.0425532	0.00327332	c2	5
		1241	27	4	0.0217566	0.00322321	c1	10		341	1330	17	1	0.012782	0.00075188	c6	0		184	622	37	1	1	0.0594855	0.00160772	c2	5
		1119	17	3	0.0151921	0.00268097	c1	10		342	1306	21	2	0.0160796	0.00153139	c6	0		185	673	30	2	2	0.0445765	0.00297177	c2	5
		1190	32	5	0.0268908	0.00420168	c1	10		343	1286	17	0	0.0132193	0	c6	0		186	577	28	2	2	0.0485269	0.0034662	c2	5
		1063	23	4	0.0216369	0.00376294	c1	10		344	1340	23	4	0.0171642	0.00298507	c6	0		187	519	24	3	3	0.0462428	0.00578035	c2	5
		1235	36	11	0.0291498	0.00890688	c1	10		345	1279	13	1	0.0101642	0.000781861	c6	0		188	587	30	5	5	0.0511073	0.00851789	c2	5
		1196	32	5	0.0267559	0.0041806	c1	10		346	1274	18	0	0.0141287	0	c6	0		189	646	24	2	2	0.0371517	0.00309598	c2	5
		1273	30	7	0.0235664	0.00549882	c1	10		347	1319	22	2	0.0166793	0.0015163	c6	0		190	561	28	2	2	0.0499109	0.00356506	c2	5
		1260	19	1	0.0150794	0.000793651	c1	10		373	1054	24	0	0.0227704	0	c7	0		191	524	17	0	0	0.0324427	0	c2	5
		1254	46	8	0.0366826	0.00637959	c1	10		374	1012	27	3	0.0266798	0.00296443	c7	0		192	575	27	1	1	0.0469565	0.00173913	c2	5
		1226	29	5	0.0236542	0.0040783	c1	10		375	1049	38	3	0.036225	0.00285987	c7	0		193	593	40	5	5	0.0674536	0.0084317	c2	5
		1166	13	5	0.0111492	0.00428816	c1	10		376	1002	24	2	0.0239521	0.00199601	c7	0		194	544	23	2	2	0.0422794	0.00367647	c2	5
		1209	3	0	0.00248139	0	c1	10		377	991	29	3	0.0292634	0.00302725	c7	0		195	563	20	3	3	0.035524	0.0053286	c2	5
		1161	11	1	0.00947459	0.000861326	c1	10		378	902	30	2	0.0332594	0.00221729	c7	0		196	503	19	2	2	0.0377734	0.00397614	c2	5
		1226	33	5	0.0269168	0.0040783	c1	10		379	931	29	2	0.0311493	0.00214823	c7	0		197	568	18	4	4	0.0316901	0.00704225	c2	5
		1247	20	2	0.0160385	0.00160385	c1	10		380	928	28	0	0.0301724	0	c7	0		198	559	35	2	2	0.0626118	0.00357782	c2	5
		1063	22	7	0.0206961	0.00658514	c1	10		381	945	19	0	0.0201058	0	c7	0		199	603	25	3	3	0.0414594	0.00497512	c2	5
		1146	32	1	0.0279232	0.0008726	c1	10		382	928	20	3	0.0215517	0.00323276	c7	0		200	633	27	3	3	0.042654	0.00473934	c2	5
		1255	29	6	0.0231076	0.00478088	c1	10		383	986	25	2	0.025355	0.0020284	c7	0		201	586	27	4	4	0.0460751	0.00682594	c2	5
		1249	11	2	0.00880705	0.00160128	c1	10		384	999	19	0	0.019019	0	c7	0		202	613	28	3	3	0.045677	0.00489396	c2	5
		447	2	2	0.00447427	0.00447427	c1	10		385	918	25	0	0.0272331	0	c7	0		203	525	30	6	6	0.0571429	0.0114286	c2	5
		1189	11	4	0.00925147	0.00336417	c1	10		386	936	25	4	0.0267094	0.0042735	c7	0		204	565	27	4	4	0.0477876	0.00707965	c2	5
		1271	24	8	0.0188828	0.00629426	c1	10		387	920	22	1	0.023913	0.00108696	c7	0		205	578	18	0	0	0.0311419	0	c2	5
		1274	27	5	0.0211931	0.00392465	c1	10		388	1033	47	3	0.0454985	0.00290416	c7	0		206	613	24	2	2	0.0391517	0.00326264	c2	5
		1257	30	10	0.0238663	0.00795545	c1	10		389	1046	17	2	0.0162524	0.00191205	c7	0		207	612	29	7	7	0.0473856	0.0114379	c2	5
		1272	34	4	0.0267296	0.00314465	c1	10		390	1035	24	0	0.0231884	0	c7	0		208	583	24	3	3	0.0411664	0.0051458	c2	5
		1240	46	13	0.0370968	0.0104839	c1	10		391	1020	23	0	0.022549	0	c7	0		209	687	30	4	4	0.0436681	0.00582242	c2	5
		1225	18	2	0.0146939	0.00163265	c1	10		392	1032	27	2	0.0261628	0.00193798	c7	0		210	645	23	1	1	0.0356589	0.00155039	c2	5
		1209	16	3	0.0132341	0.00248139	c1	10		393	1054	32	4	0.0303605	0.00379507	c7	0		211	575	23	3	3	0.04	0.00521739	c2	5
		1174	13	5	0.0110733	0.00425894	c1	10		394	1061	30	2	0.0282752	0.00188501	c7	0		212	528	22	2	2	0.0416667	0.00378788	c2	5
		1239	26	11	0.0209847	0.00887813	c1	10		395	999	24	1	0.024024	0.001001	c7	0		213	624	28	2	2	0.0448718	0.00320513	c2	5
		1276	30	7	0.023511	0.00548589	c1	10		396	1038	30	1	0.0289017	0.000963391	c7	0		214	566	26	3	3	0.0459364	0.00530035	c2	5
		1218	18	4	0.0147783	0.00328407	c1	10		397	1062	30	0	0.0282486	0	c7	0		215	607	24	1	1	0.0395387	0.00164745	c2	5
		1282	40	7	0.0312012	0.00546022	c1	10		320	1188	25	1	0.0210438	0.000841751	c6	5		216	722	26	4	4	0.0360111	0.00554017	c2	5
		1265	24	6	0.0189723	0.00474308	c1	10		321	1164	22	3	0.0189003	0.00257732	c6	5		217	601	38	3	3	0.063228	0.00499168	c2	5
		1208	36	8	0.0298013	0.00662252	c1	10		322	1182	29	3	0.0245347	0.00253807	c6	5		218	656	27	6	6	0.0411585	0.00914634	c2	5
		1220	34	10	0.0278689	0.00819672	c1	10		323	1178	27	4	0.0229202	0.00339559	c6	5		219	660	28	4	4	0.0424242	0.00606061	c2	5
		1297	26	6	0.0200463	0.00462606	c1	10		324	1199	30	4	0.0250209	0.00333611	c6	5		220	556	32	1	1	0.057554	0.00179856	c2	5
		1237	31	7	0.0250606	0.00565885	c1	10		325	1265	36	5	0.0284585	0.00395257	c6	5		221	604	28	3	3	0.0463576	0.00496689	c2	5
		1215	37	6	0.0304527	0.00493827	c1	10		326	1235	22	3	0.0178138	0.00242915	c6	5		222	665	32	3	3	0.0481203	0.00451128	c2	5
		1285	21	2	0.0163424	0.00155642	c1	10		327	1267	26	4	0.0205209	0.00315706	c6	5		223	702	16	1	1	0.022792	0.0014245	c2	5
		1263	39	14	0.0308789	0.0110847	c1	10		328	1188	28	4	0.023569	0.003367	c6	5		224	679	23	1	1	0.0338733	0.00147275	c2	5
		1201	41	12	0.0341382	0.00999167	c1	10		329	1165	26	8	0.0223176	0.00686695	c6	5		225	606	34	2	2	0.0561056	0.00330033	c2	5
		1257	32	6	0.0254574	0.00477327	c1	10		330	1223	26	1	0.0212592	0.000817661	c6	5		226	583	21	2	2	0.0360206	0.00343053	c2	5
		1280	43	5	0.0335937	0.00390625	c1	10		331	1221	23	3	0.018837	0.002457	c6	5		227	628	24	3	3	0.0382166	0.00477707	c2	5
		1248	21	3	0.0168269	0.00240385	c1	10		332	1186	20	2	0.0168634	0.00168634	c6	5		228	623	33	1	1	0.0529695	0.00160514	c2	5
		1242	31	2	0.0249597	0.00161031	c1	10		333	1238	31	5	0.0250404	0.00403877	c6	5		229	607	36	4	4	0.0593081	0.00658979	c2	5
		1221	28	9	0.022932	0.00737101	c1	10		334	1175	18	1	0.0153191	0.000851064	c6	5		230	617	31	2	2	0.0502431	0.00324149	c2	5
		581	7	2	0.0120482	0.00344234	c1	10		335	1236	24	0	0.0194175	0	c6	5		231	664	35	3	3	0.0527108	0.00451807	c2	5
		839	33	9	0.0393325	0.0107271	c2	10		336	1221	34	6	0.027846	0.004914	c6	5		232	627	21	2	2	0.0334928	0.00318979	c2	5
		809	20	2	0.0247219	0.00247219	c2	10		337	1207	25	3	0.0207125	0.0024855	c6	5		321	1155	32	7	7	0.0277056	0.00606061	c4	5
		806	27	3	0.0334988	0.00372208	c2	10		338	1207	20	1	0.01657	0.0008285	c6	5		322	1152	17	0	0	0.0147569	0	c4	5
		801	31	5	0.0387016	0.0062422	c2	10		339	1149	20	4	0.0174064	0.00348129	c6	5		323	1169	16	4	4	0.0136869	0.00342173	c4	5
		803	28	3	0.0348692	0.00373599	c2	10		340	1214	27	3	0.0222405	0.00247117	c6	5		324	1139	26	3	3	0.022827	0.00263389	c4	5
		781	19	2	0.0243278	0.00256082	c2	10		341	1224	21	1	0.0171569	0.000816993	c6	5		325	1116	33	3	3	0.0295699	0.00268817	c4	5
		810	29	7	0.0358025	0.00864198	c2	10		342	1221	36	8	0.029484	0.00655201	c6	5		326	1137	25	2	2	0.0219877	0.00175901	c4	5
		818	24	3	0.0293399	0.00366748	c2	10		343	1261	29	4	0.0229976	0.00317209	c6	5		327	1128	30	4	4	0.0265957	0.0035461	c4	5
		832	21	4	0.0252404	0.00480769	c2	10		344	1232	33	6	0.0267857	0.00487013	c6	5		328	1171	27	7	7	0.0230572	0.0059778	c4	5
		793	16	3	0.0201765	0.0037831	c2	10		345	1207	23	2	0.0190555	0.001657	c6	5		329	1179	29	3	3	0.0245971	0.00254453	c4	5
		805	17	3	0.021118	0.00372671	c2	10		346	1242	16	0	0.0128824	0	c6	5		330	1129	14	3	3	0.0124004	0.00265722	c4	5
		791	21	3	0.0265487	0.00379267	c2	10		347	1204	23	2	0.019103	0.00166113	c6	5		331	1141	32	4	4	0.0280456	0.0035057	c4	5
		783	28	6	0.0357599	0.00766284	c2	10		348	1182	11	5	0.00930626	0.00423012	c6	5		332	1131	25	9	9	0.0221043	0.00795756	c4	5
		826	15	4	0.0181598	0.00484262	c2	10		349	1246	23	3	0.0184591	0.0024077	c6	5		333	1171	24	7	7	0.0204953	0.0059778	c4	5
		358	2	1	0.00558659	0.0027933	c2	10		350	1259	31	10	0.0246227	0.00794281	c6	5		334	1140	24	3	3	0.0210526	0.00263158	c4	5
		599	10	5	0.0166945	0.00834725	c2	10		351	1219	23	1	0.0188679	0.000820345	c6	5		335	1107	27	3	3	0.0243902	0.00271003	c4	5
		813	27	7	0.0332103	0.00861009	c2	10		352	1240	33	4	0.0266129	0.00322581	c6	5		336	1182	20	2	2	0.0169205	0.00169205	c4	5
		853	20	3	0.0234467	0.003517	c2	10		353	1245	24	6	0.0192771	0.00481928	c6	5		337	1114	36	5	5	0.032316	0.00448833	c4	5
		819	22	5	0.026862	0.00610501	c2	10		354	1198	27	4	0.0225376	0.0033389	c6	5		338	1141	20	2	2	0.0175285	0.00175285	c4	5
		853	27	3	0.031653	0.003517	c2	10		355	1168	9	0	0.00770548	0	c6	5		339	1180	20	6	6	0.0169492	0.00508475	c4	5
		855	20	2	0.0233918	0.00233918	c2	10		356	1167	10	0	0.00856898	0	c6	5		340	1103	27	6	6	0.0244787	0.00543971	c4	5
		819	19	5	0.023199	0.00610501	c2	10		357	1194	26	1	0.0217755	0.000837521	c6	5		341	1128	19	1	1	0.016844	0.000886525	c4	5
		823	16	2	0.0194411	0.00243013	c2	10		358	1205	27	3	0.0224066	0.00248963	c6	5		342	1163	21	2	2	0.0180567	0.00171969	c4	5
		862	24	6	0.0278422	0.00696056	c2	10		359	1184	33	6	0.0278716	0.00506757	c6	5		343	1155	22	3	3	0.0190476	0.0025974	c4	5
		842	26	6	0.0308789	0.00712589	c2	10		360	1303	36	6	0.0276285	0.00460476	c6	5		344	1173	22	4	4	0.0187553	0.00341006	c4	5
		856	24	2	0.0280374	0.00233645	c2	10		361	1284	24	3	0.0186916	0.00233645	c6	5		345	1172	15	5	5	0.0127986	0.00426621	c4	5
		862	18	1	0.0208817	0.00116009	c2	10		362	1283	30	7	0.0233827	0.00545596	c6	5		346	1160	26	5	5	0.0224138	0.00431034	c4	5
		826	6	1	0.00726392	0.00121065	c2	10		363	1192	20	3	0.0167785	0.00251678	c6	5		347	1161	26	5	5	0.0223945	0.00430663	c4	5
		815	12	1	0.0147239	0.00122699	c2	10		364	1248	28	6	0.0224359	0.00480769	c6	5		348	1186	13	1	1	0.0109612	0.00084317	c4	5
		814	26	3	0.031941	0.0036855	c2	10		365	1270	21	3	0.0165354	0.0023622	c6	5		349	1118	16	3	3	0.0143113	0.00268336	c4	5
		858	33	5	0.0384615	0.00582751	c2	10		366	1235	19	4	0.0153846	0.00323887	c6	5		350	1161	19	5	5	0.0163652	0.00430663	c4	5
		857	20	4	0.0233372	0.00466744	c2	10		367	1224	22	3	0.0179739	0.00245098	c6	5		351	1159	24	4	4	0.0207075	0.00345125	c4	5
		884	23	4	0.0260181	0.00452489	c2	10		368	1314	39	11	0.0296804	0.00837139	c6	5		352	1211	24	4	4	0.0198183	0.00330306	c4	5
		852	24	5	0.028169	0.00586854	c2	10		369	1144	16	3	0.013986	0.00262238	c6	5		353	1248	35	5	5	0.0280449	0.00400641	c4	5
		818	12	1	0.0146699	0.00122249	c2	10		370	1255	38	7	0.0302789	0.00557769	c6	5		354	1147	20	2	2	0.0174368	0.00174368	c4	5
		820	10	0	0.0121951	0	c2	10		371	1288	30	1	0.0232919	0.000776398	c6	5		355	1113	20	2	2	0.0179695	0.00179695	c4	5
		789	13	4	0.0164766	0.00506971	c2	10		372	1236	27	4	0.0218447	0.00323625	c6	5		356	1132	15	3	3	0.0132509	0.00265018	c4	5
		842	15	4	0.0178147	0.00475059	c2	10		373	1291	32	3	0.024787	0.00232378	c6	5		357	1127	11	1	1	0.00976043	0.000887311	c4	5
		804	20	6	0.0248756	0.00746269	c2	10		374	1290	34	8	0.0263566	0.00620155	c6	5		358	1164	21	4	4	0.0180412	0.00343643	c4	5
		861	21	4	0.0243902	0.00464576	c2	10		375	1296	33	6	0.025463	0.00462963	c6	5		359	1124	28	5	5	0.024911	0.0044484	c4	5
		757	21	4	0.0277411	0.00528402	c2	10		376	1303	42	8	0.0322333	0.00613968	c6	5		360	1151	33	6	6	0.0286707	0.00521286	c4	5
		837	20	4	0.0238949	0.00477897	c2	10		377	1292	28	4	0.0216718	0.00309598	c6	5		361	1109	38	6	6	0.0342651	0.00541028	c4	5
		815	16	2	0.0196319	0.00245399	c2	10		378	1247	43	3	0.0344828	0.00240577	c6	5		362	1138	28	5	5	0.0246046	0.00439367	c4	5
		764	12	0	0.0157068	0	c2	10		379	1293	26	3	0.0201083	0.00232019	c6	5		363	1150	19	1	1	0.0165217	0.000869565	c4	5
		785	13	1	0.0165605	0.00127389	c2	10		380	1232	35	6	0.0284091	0.00487013	c6	5		364	1129	15	4	4	0.0132861	0.00354296	c4	5
		847	12	2	0.0141677	0.00236128	c2	10		381	1257	28	5	0.0222753	0.00397772	c6	5		365	1144	20	2	2	0.0174825	0.00174825	c4	5
		797	16	1	0.0200753	0.00125471	c2	10		382	1316	22	2	0.0167173	0.00151976	c6	5		366	1125	23	4	4	0.0204444	0.00355556	c4	5
		857	18	3	0.0210035	0.00350058	c2	10		383	1330	30	5	0.0225564	0.0037594	c6	5		367	1148	19	4	4	0.0165505	0.00348432	c4	5
		816	21	2	0.0257353	0.00245098	c2	10		448	981	39	2	0.0397554	0.00203874	c7	5		368	1175	22	3	3	0.0187234	0.00255319	c4	5
		794	12	2	0.0151134	0.00251889	c2	10		449	943	25	0	0.0265111	0	c7	5		369	1117	29	8	8	0.0259624	0.00716204	c4	5
		795	26	7	0.0327044	0.00880503	c2	10		450	935	23	3	0.0245989	0.00320856	c7	5		370	1098	15	1	1	0.0136612	0.000910747	c4	5
		821	17	3	0.0207065	0.00365408	c2	10		451	973	33	4	0.0339157	0.004111	c7	5		371	1083	34	5	5	0.0313943	0.00461681	c4	5
		806	8	1	0.00992556	0.00124069	c2	10		452	1027	42	5	0.0408958	0.00486855	c7	5		372	1079	29	1	1	0.0268767	0.000926784	c4	5
		791	20	2	0.0252845	0.00252845	c2	10		453	1018	27	6	0.0265226	0.00589391	c7	5		373	1103	25	5	5	0.0226655	0.00453309	c4	5
		765	13	2	0.0169935	0.00261438	c2	10		454	975	30	3	0.0307692	0.00307692	c7	5		374	1083	10	2	2	0.00923361	0.00184672	c4	5
		790	18	5	0.0227848	0.00632911	c2	10		455	989	27	1	0.0273003	0.00101112	c7	5		375	1113	21	5	5	0.0188679	0.00449236	c4	5
		787	20	3	0.025413	0.00381194	c2	10		456	1063	36	2	0.0338664	0.00188147	c7	5		376	1155	27	7	7	0.0233766	0.00606061	c4	5
		816	21	4	0.0257353	0.00490196	c2	10		457	1050	30	3	0.0285714	0.00285714	c7	5		377	1102	25	3	3	0.022686	0.00272232	c4	5
		806	14	5	0.0173697	0.00620347	c2	10		458	993	30	4	0.0302115	0.0040282	c7	5		378	1111	31	6	6	0.0279028	0.00540054	c4	5
		822	19	0	0.0231144	0	c2	10		459	1008	27	4	0.0267857	0.00396825	c7	5		379	1099	18	1	1	0.0163785	0.000909918	c4	5
		819	25	4	0.030525	0.004884	c2	10		460	1086	34	3	0.0313076	0.00276243	c7	5		380	1076	21	4	4	0.0195167	0.00371747	c4	5
		834	33	8	0.0395683	0.00959233	c2	10		461	1081	42	3	0.0388529	0.00277521	c7	5		381	1089	24	4	4	0.0220386	0.00367309	c4	5
		798	20	7	0.0250627	0.00877193	c2	10		462	1067	30	7	0.0281162	0.00656045	c7	5		382	1054	33	6	6	0.0313093	0.0056926	c4	5
		828	20	3	0.0241546	0.00362319	c2	10		463	1058	33	3	0.0311909	0.00283554	c7	5		383	1095	30	8	8	0.0273973	0.00730594	c4	5
		1103	18	5	0.0163191	0.00453309	c3	100		192	1417	36	6	0.0254058	0.0042343	c4	10		384	1124	32	2	2	0.0284698	0.00177936	c4	5
		1157	24	7	0.0207433	0.00605013	c3	100		193	1395	32	4	0.0229391	0.00286738	c4	10		513	985	28	4	4	0.0284264	0.00406091	c7	10
		1171	75	42	0.0640478	0.0358668	c3	100		194	1394	34	4	0.0243902	0.00286944	c4	10		514	964	33	5	5	0.0342324	0.00518672	c7	10
		172	7	1	0.0406977	0.00581395	c3	100		195	1451	39	2	0.026878	0.00137836	c4	10		515	945	41	9	9	0.0433862	0.00952381	c7	10
		467	21	7	0.0449679	0.0149893	c3	100		196	1415	40	3	0.0282686	0.00212014	c4	10		516	944	26	5	5	0.0275424	0.00529661	c7	10
		167	8	1	0.0479042	0.00598802	c3	100		197	1454	43	3	0.0295736	0.00206327	c4	10		517	947	32	7	7	0.0337909	0.00739176	c7	10
		893	64	28	0.0716685	0.031355	c3	100		198	1414	45	1	0.0318246	0.000707214	c4	10		518	945	23	3	3	0.0243386	0.0031746	c7	10
		82	8	0	0.097561	0	c3	100		199	1457	42	0	0.0288264	0	c4	10		519	949	39	7	7	0.0410959	0.00737619	c7	10
		1114	19	12	0.0170557	0.010772	c3	100		200	1444	28	3	0.0193906	0.00207756	c4	10		520	963	33	4	4	0.0342679	0.00415369	c7	10
		1111	41	19	0.0369037	0.0171017	c3	100		201	1415	34	3	0.0240283	0.00212014	c4	10		521	976	39	7	7	0.039959	0.00717213	c7	10
		1117	56	27	0.0501343	0.0241719	c3	100		202	1426	21	3	0.0147265	0.00210379	c4	10		522	939	34	4	4	0.0362087	0.00425985	c7	10
		1159	74	38	0.0638481	0.0327869	c3	100		203	1486	27	3	0.0181696	0.00201884	c4	10		523	912	30	8	8	0.0328947	0.00877193	c7	10
		1191	58	32	0.0486986	0.0268682	c3	100		204	1466	39	3	0.026603	0.00204638	c4	10		524	954	36	7	7	0.0377358	0.00733753	c7	10
		1151	73	31	0.0634231	0.0269331	c3	100		205	1421	29	5	0.0204082	0.00351865	c4	10		525	944	33	6	6	0.0349576	0.00635593	c7	10
		1171	82	42	0.0700256	0.0358668	c3	100		206	1433	29	3	0.0202373	0.00209351	c4	10		526	946	27	2	2	0.0285412	0.00211416	c7	10
		1152	70	21	0.0607639	0.0182292	c3	100		207	1438	31	3	0.0215577	0.00208623	c4	10		527	990	32	3	3	0.0323232	0.0030303	c7	10
		1048	63	20	0.0601145	0.019084	c3	100		208	1494	26	2	0.0174029	0.00133869	c4	10		528	903	27	3	3	0.0299003	0.00332226	c7	10
		643	19	6	0.029549	0.00933126	c3	100		209	1437	23	0	0.0160056	0	c4	10		529	915	33	5	5	0.0360656	0.00546448	c7	10
		482	8	0	0.0165975	0	c3	100		210	1420	27	2	0.0190141	0.00140845	c4	10		530	975	27	5	5	0.0276923	0.00512821	c7	10
		167	4	0	0.0239521	0	c3	100		211	1399	34	2	0.0243031	0.00142959	c4	10		531	948	26	6	6	0.0274262	0.00632911	c7	10
		1041	60	19	0.0576369	0.0182517	c3	100		212	1468	32	4	0.0217984	0.0027248	c4	10		532	915	36	5	5	0.0393443	0.00546448	c7	10
		1135	62	25	0.0546256	0.0220264	c3	100		213	1417	29	2	0.0204658	0.00141143	c4	10		533	946	35	8	8	0.0369979	0.00845666	c7	10
		1117	66	21	0.0590868	0.0188004	c3	100		214	1419	32	4	0.0225511	0.00281889	c4	10		534	979	29	7	7	0.0296221	0.00715015	c7	10
		859	44	10	0.0512224	0.0116414	c3	100		215	1441	37	3	0.0256766	0.00208189	c4	10		535	932	30	8	8	0.0321888	0.00858369	c7	10
		1252	82	37	0.0654952	0.0295527	c3	100		216	1446	26	3	0.0179806	0.00207469	c4	10		536	942	33	6	6	0.0350318	0.00636943	c7	10
		1131	65	20	0.0574713	0.0176835	c3	100		217	1470	26	3	0.0176871	0.00204082	c4	10		537	999	43	7	7	0.043043	0.00700701	c7	10
		1057	32	15	0.0302744	0.0141911	c3	100		218	1439	27	4	0.018763	0.00277971	c4	10		538	1015	31	8	8	0.0305419	0.00788177	c7	10
		1109	8	4	0.00721371	0.00360685	c3	100		219	1430	18	3	0.0125874	0.0020979	c4	10		539	987	19	3	3	0.0192503	0.00303951	c7	10
		386	2	2	0.00518135	0.00518135	c3	100		220	1371	15	2	0.0109409	0.00145879	c4	10		540	914	13	0	0	0.0142232	0	c7	10
		1171	59	31	0.0503843	0.0264731	c3	100		221	1448	25	4	0.0172652	0.00276243	c4	10		541	926	22	5	5	0.0237581	0.00539957	c7	10
		1152	71	31	0.0616319	0.0269097	c3	100		222	1426	19	0	0.013324	0	c4	10		542	909	38	1	1	0.0418042	0.00110011	c7	10
		1135	73	36	0.0643172	0.0317181	c3	100		223	1408	26	2	0.0184659	0.00142045	c4	10		543	928	25	4	4	0.0269397	0.00431034	c7	10
		59	10	0	0.169492	0	c3	100		224	1425	25	5	0.0175439	0.00350877	c4	10		544	968	25	2	2	0.0258264	0.00206612	c7	10
		1192	76	28	0.0637584	0.0234899	c3	100		225	1456	35	6	0.0240385	0.00412088	c4	10		545	965	32	6	6	0.0331606	0.00621762	c7	10
		1132	28	19	0.024735	0.0167845	c3	100		226	1422	22	1	0.0154712	0.000703235	c4	10		546	1003	25	3	3	0.0249252	0.00299103	c7	10
		921	10	5	0.0108578	0.00542888	c3	100		227	1390	19	2	0.0136691	0.00143885	c4	10		547	969	21	3	3	0.0216718	0.00309598	c7	10
		1170	8	4	0.00683761	0.0034188	c3	100		228	1401	15	4	0.0107066	0.0028551	c4	10		548	1006	21	3	3	0.0208748	0.00298211	c7	10
		504	6	1	0.0119048	0.00198413	c3	100		229	1445	21	0	0.0145329	0	c4	10		549	975	15	1	1	0.0153846	0.00102564	c7	10
		938	43	18	0.0458422	0.0191898	c3	100		230	1457	41	2	0.02814	0.00137268	c4	10		550	942	23	6	6	0.0244161	0.00636943	c7	10
		124	3	1	0.0241935	0.00806452	c3	100		231	1397	36	3	0.0257695	0.00214746	c4	10		551	980	23	7	7	0.0234694	0.00714286	c7	10
		1182	74	35	0.0626058	0.0296108	c3	100		232	1437	47	7	0.032707	0.00487126	c4	10		552	946	34	5	5	0.0359408	0.00528541	c7	10
		236	6	1	0.0254237	0.00423729	c3	100		233	1458	26	6	0.0178326	0.00411523	c4	10		553	970	19	7	7	0.0195876	0.00721649	c7	10
		733	23	10	0.0313779	0.0136426	c3	100		234	1446	23	4	0.0159059	0.00276625	c4	10		554	1022	37	8	8	0.0362035	0.00782779	c7	10
		1121	34	20	0.0303301	0.0178412	c3	100		235	1391	15	1	0.0107836	0.000718907	c4	10		555	997	27	8	8	0.0270812	0.00802407	c7	10
		206	1	1	0.00485437	0.00485437	c3	100		236	1431	27	5	0.0188679	0.00349406	c4	10		556	929	17	7	7	0.0182992	0.00753498	c7	10
		1100	68	29	0.0618182	0.0263636	c3	100		237	1464	31	1	0.0211749	0.00068306	c4	10		557	950	23	8	8	0.0242105	0.00842105	c7	10
		673	22	10	0.0326895	0.0148588	c3	100		238	1457	27	4	0.0185312	0.00274537	c4	10		558	1006	27	5	5	0.026839	0.00497018	c7	10
		656	60	10	0.0914634	0.0152439	c3	100		239	1453	31	1	0.0213352	0.000688231	c4	10		559	954	29	7	7	0.0303983	0.00733753	c7	10
		174	4	0	0.0229885	0	c3	100		240	1468	60	10	0.0408719	0.00681199	c4	10		560	1015	31	8	8	0.0305419	0.00788177	c7	10
		1023	64	27	0.0625611	0.026393	c3	100		241	1413	21	2	0.014862	0.00141543	c4	10		561	1008	26	3	3	0.0257937	0.00297619	c7	10
		1155	79	29	0.0683983	0.0251082	c3	100		242	1449	22	5	0.0151829	0.00345066	c4	10		562	1010	31	11	11	0.0306931	0.0108911	c7	10
		1107	80	39	0.0722674	0.0352304	c3	100		243	1445	37	5	0.0256055	0.00346021	c4	10		563	985	29	2	2	0.0294416	0.00203046	c7	10
		618	17	7	0.0275081	0.0113269	c3	100		244	1442	24	3	0.0166436	0.00208044	c4	10		564	976	22	5	5	0.022541	0.00512295	c7	10
		1154	63	28	0.0545927	0.0242634	c3	100		245	1410	34	3	0.0241135	0.00212766	c4	10		565	941	24	5	5	0.0255048	0.0053135	c7	10
		1091	65	26	0.0595784	0.0238313	c3	100		246	1443	31	1	0.021483	0.000693001	c4	10		566	979	28	6	6	0.0286006	0.0061287	c7	10
		1182	46	17	0.0389171	0.0143824	c3	100		247	1439	28	1	0.019458	0.000694927	c4	10		567	939	35	9	9	0.0372737	0.00958466	c7	10
		1165	91	43	0.0781116	0.0369099	c3	100		248	1477	65	11	0.0440081	0.00744753	c4	10		568	973	31	7	7	0.0318602	0.00719424	c7	10
		72	4	0	0.0555556	0	c3	100		249	1478	40	7	0.0270636	0.00473613	c4	10		569	943	31	9	9	0.0328738	0.00954401	c7	10
		1201	67	26	0.0557868	0.0216486	c3	100		250	1469	22	3	0.0149762	0.00204221	c4	10		570	957	33	11	11	0.0344828	0.0114943	c7	10
		1142	78	40	0.0683012	0.0350263	c3	100		251	1478	33	3	0.0223275	0.00202977	c4	10		571	966	23	7	7	0.0238095	0.00724638	c7	10
		1066	57	22	0.0534709	0.0206379	c3	100		252	1434	26	2	0.0181311	0.0013947	c4	10		572	985	30	4	4	0.0304569	0.00406091	c7	10
		663	38	16	0.0573152	0.0241327	c3	100		253	1495	29	2	0.019398	0.00133779	c4	10		573	1001	34	3	3	0.033966	0.002997	c7	10
		1110	71	26	0.063964	0.0234234	c3	100		254	1433	22	3	0.0153524	0.00209351	c4	10		574	965	23	3	3	0.0238342	0.00310881	c7	10
		1079	73	43	0.0676552	0.0398517	c3	100		255	1460	41	2	0.0280822	0.00136986	c4	10		575	933	29	8	8	0.0310825	0.00857449	c7	10
		849	66	25	0.0777385	0.0294464	c5	100		256	1294	63	13	0.0486862	0.0100464	c5	10		576	973	37	9	9	0.0380267	0.00924974	c7	10
		837	56	25	0.0669056	0.0298686	c5	100		257	1358	54	14	0.0397644	0.0103093	c5	10		641	638	29	6	6	0.0454545	0.00940439	c9	10
		770	48	26	0.0623377	0.0337662	c5	100		258	1273	45	8	0.0353496	0.00628437	c5	10		642	630	26	2	2	0.0412698	0.0031746	c9	10
		806	61	24	0.0756824	0.0297767	c5	100		259	1277	40	6	0.0313234	0.00469851	c5	10		643	681	36	6	6	0.0528634	0.00881057	c9	10
		795	61	32	0.0767296	0.0402516	c5	100		260	1258	57	4	0.04531	0.00317965	c5	10		644	661	31	5	5	0.0468986	0.0075643	c9	10
		801	56	21	0.0699126	0.0262172	c5	100		261	1298	44	6	0.0338983	0.0046225	c5	10		645	645	27	3	3	0.0418605	0.00465116	c9	10
		807	56	17	0.0693928	0.0210657	c5	100		262	1272	48	9	0.0377358	0.00707547	c5	10		646	649	22	5	5	0.0338983	0.00770416	c9	10
		798	62	29	0.0776942	0.0363409	c5	100		263	1296	46	13	0.0354938	0.0100309	c5	10		647	650	20	2	2	0.0307692	0.00307692	c9	10
		853	68	35	0.0797186	0.0410317	c5	100		264	1251	56	7	0.0447642	0.00559552	c5	10		648	662	34	4	4	0.0513595	0.0060423	c9	10
		824	58	25	0.0703883	0.0303398	c5	100		265	1261	35	6	0.0277557	0.00475813	c5	10		649	708	28	4	4	0.039548	0.00564972	c9	10
		806	50	20	0.0620347	0.0248139	c5	100		266	1276	43	7	0.0336991	0.00548589	c5	10		650	677	32	6	6	0.0472674	0.00886263	c9	10
		792	47	21	0.0593434	0.0265152	c5	100		267	1277	45	10	0.0352388	0.00783085	c5	10		651	631	32	5	5	0.0507132	0.00792393	c9	10
		835	63	28	0.0754491	0.0335329	c5	100		268	1299	46	5	0.0354119	0.00384911	c5	10		652	652	22	3	3	0.0337423	0.00460123	c9	10
		781	51	16	0.0653009	0.0204866	c5	100		269	1257	52	9	0.0413683	0.0071599	c5	10		653	653	21	3	3	0.0321593	0.00459418	c9	10
		779	46	13	0.0590501	0.0166881	c5	100		270	1305	43	4	0.0329502	0.00306513	c5	10		654	589	25	3	3	0.0424448	0.00509338	c9	10
		810	55	19	0.0679012	0.0234568	c5	100		271	1298	38	7	0.0292758	0.00539291	c5	10		655	674	25	3	3	0.037092	0.00445104	c9	10
		816	60	22	0.0735294	0.0269608	c5	100		272	1268	37	3	0.0291798	0.00236593	c5	10		656	683	26	5	5	0.0380673	0.00732064	c9	10
		413	24	11	0.0581114	0.0266344	c5	100		273	1252	47	10	0.0375399	0.00798722	c5	10		657	648	34	10	10	0.0524691	0.0154321	c9	10
		784	53	21	0.067602	0.0267857	c5	100		274	1271	43	7	0.0338316	0.00550747	c5	10		658	668	27	4	4	0.0404192	0.00598802	c9	10
		293	11	2	0.0375427	0.00682594	c5	100		275	1272	32	4	0.0251572	0.00314465	c5	10		659	682	37	5	5	0.0542522	0.00733138	c9	10
		741	65	26	0.0877193	0.0350877	c5	100		276	1271	47	9	0.0369788	0.00708104	c5	10		660	629	28	3	3	0.0445151	0.00476948	c9	10
		735	51	21	0.0693878	0.0285714	c5	100		277	1272	56	12	0.0440252	0.00943396	c5	10		661	653	33	3	3	0.050536	0.00459418	c9	10
		228	9	1	0.0394737	0.00438596	c5	100		278	1287	47	6	0.036519	0.004662	c5	10		662	669	34	5	5	0.0508221	0.00747384	c9	10
		795	56	25	0.0704403	0.0314465	c5	100		279	1273	57	9	0.0447761	0.00706991	c5	10		663	655	20	2	2	0.0305344	0.00305344	c9	10
		285	17	2	0.0596491	0.00701754	c5	100		280	1271	34	3	0.0267506	0.00236035	c5	10		664	694	31	2	2	0.0446686	0.00288184	c9	10
		368	19	5	0.0516304	0.013587	c5	100		281	1275	65	12	0.0509804	0.00941176	c5	10		665	684	28	2	2	0.0409357	0.00292398	c9	10
		810	48	26	0.0592593	0.0320988	c5	100		282	1259	50	10	0.0397141	0.00794281	c5	10		666	667	31	1	1	0.0464768	0.00149925	c9	10
		773	48	16	0.0620957	0.0206986	c5	100		283	1232	35	3	0.0284091	0.00243506	c5	10		667	625	27	1	1	0.0432	0.0016	c9	10
		801	48	18	0.0599251	0.0224719	c5	100		284	1187	31	8	0.0261163	0.00673968	c5	10		668	736	28	3	3	0.0380435	0.00407609	c9	10
		458	28	6	0.0611354	0.0131004	c5	100		285	1178	38	6	0.0322581	0.00509338	c5	10		669	639	20	2	2	0.0312989	0.00312989	c9	10
		290	14	0	0.0482759	0	c5	100		286	1284	43	8	0.0334891	0.00623053	c5	10		670	643	24	0	0	0.037325	0	c9	10
		795	39	12	0.0490566	0.0150943	c5	100		287	1189	27	4	0.0227082	0.00336417	c5	10		671	699	30	3	3	0.0429185	0.00429185	c9	10
		785	48	19	0.0611465	0.0242038	c5	100		288	1287	51	9	0.039627	0.00699301	c5	10		672	637	24	3	3	0.0376766	0.00470958	c9	10
		796	50	25	0.0628141	0.031407	c5	100		289	1289	42	8	0.0325834	0.00620636	c5	10		673	652	40	5	5	0.0613497	0.00766871	c9	10
		787	52	25	0.0660737	0.0317662	c5	100		290	1266	58	6	0.0458136	0.00473934	c5	10		674	590	18	3	3	0.0305085	0.00508475	c9	10
		795	42	19	0.0528302	0.0238994	c5	100		291	1226	24	8	0.0195759	0.00652529	c5	10		675	648	23	3	3	0.0354938	0.00462963	c9	10
		812	48	19	0.0591133	0.023399	c5	100		292	1215	26	7	0.0213992	0.00576132	c5	10		676	651	14	0	0	0.0215054	0	c9	10
		838	58	27	0.0692124	0.0322196	c5	100		293	1229	32	6	0.0260374	0.00488202	c5	10		677	637	21	2	2	0.032967	0.00313972	c9	10
		769	50	22	0.0650195	0.0286086	c5	100		294	1253	52	8	0.0415004	0.00638468	c5	10		678	662	26	2	2	0.0392749	0.00302115	c9	10
		800	73	28	0.09125	0.035	c5	100		295	1215	46	7	0.0378601	0.00576132	c5	10		679	616	36	2	2	0.0584416	0.00324675	c9	10
		272	14	5	0.0514706	0.0183824	c5	100		296	1313	50	11	0.0380807	0.00837776	c5	10		680	632	23	4	4	0.0363924	0.00632911	c9	10
		722	41	20	0.0567867	0.0277008	c5	100		297	1246	45	0	0.0361156	0	c5	10		681	642	25	4	4	0.0389408	0.00623053	c9	10
		751	54	17	0.0719041	0.0226365	c5	100		298	1285	46	12	0.0357977	0.00933852	c5	10		682	616	34	11	11	0.0551948	0.0178571	c9	10
		776	60	21	0.0773196	0.0270619	c5	100		299	1261	39	6	0.0309278	0.00475813	c5	10		683	566	32	8	8	0.0565371	0.0141343	c9	10
		819	57	28	0.0695971	0.034188	c5	100		300	1247	41	6	0.0328789	0.00481155	c5	10		684	608	41	4	4	0.0674342	0.00657895	c9	10
		767	44	18	0.0573664	0.0234681	c5	100		301	1109	38	9	0.0342651	0.00811542	c5	10		685	573	30	4	4	0.052356	0.0069808	c9	10
		837	45	21	0.0537634	0.0250896	c5	100		302	1263	42	5	0.0332542	0.00395883	c5	10		686	650	20	1	1	0.0307692	0.00153846	c9	10
		29	3	0	0.103448	0	c5	100		303	1277	36	7	0.0281911	0.0054816	c5	10		687	625	24	4	4	0.0384	0.0064	c9	10
		629	43	19	0.0683625	0.0302067	c5	100		304	1235	52	6	0.0421053	0.0048583	c5	10		688	603	36	6	6	0.0597015	0.00995025	c9	10
		812	52	18	0.0640394	0.0221675	c5	100		305	1247	43	9	0.0344828	0.00721732	c5	10		689	611	29	3	3	0.0474632	0.00490998	c9	10
		782	62	22	0.0792839	0.028133	c5	100		306	1284	46	12	0.0358255	0.00934579	c5	10		690	613	30	6	6	0.0489396	0.00978793	c9	10
		804	60	28	0.0746269	0.0348259	c5	100		307	1272	42	5	0.0330189	0.00393082	c5	10		691	645	36	4	4	0.055814	0.00620155	c9	10
		841	51	21	0.0606421	0.0249703	c5	100		308	1279	57	16	0.0445661	0.0125098	c5	10		692	637	29	1	1	0.0455259	0.00156986	c9	10
		22	2	0	0.0909091	0	c5	100		309	1263	36	3	0.0285036	0.0023753	c5	10		693	600	26	3	3	0.0433333	0.005	c9	10
		168	6	4	0.0357143	0.0238095	c5	100		310	1254	45	6	0.0358852	0.00478469	c5	10		694	597	28	3	3	0.0469012	0.00502513	c9	10
		848	73	27	0.0860849	0.0318396	c5	100		311	1276	41	5	0.0321317	0.0039185	c5	10		695	573	28	2	2	0.0488656	0.0034904	c9	10
		779	63	27	0.0808729	0.0346598	c5	100		312	1280	53	6	0.0414062	0.0046875	c5	10		696	609	26	4	4	0.0426929	0.00656814	c9	10
		156	5	0	0.0320513	0	c5	100		313	1262	45	5	0.0356577	0.00396197	c5	10		697	576	31	4	4	0.0538194	0.00694444	c9	10
		128	10	3	0.078125	0.0234375	c5	100		314	1241	51	5	0.0410959	0.00402901	c5	10		698	597	24	3	3	0.040201	0.00502513	c9	10
		866	53	15	0.0612009	0.017321	c5	100		315	1311	55	8	0.0419527	0.00610221	c5	10		699	576	29	6	6	0.0503472	0.0104167	c9	10
		807	56	23	0.0693928	0.0285006	c5	100		316	1279	40	10	0.0312744	0.00781861	c5	10		700	600	30	4	4	0.05	0.00666667	c9	10
		737	52	29	0.0705563	0.0393487	c5	100		317	1279	54	6	0.0422205	0.00469116	c5	10		701	585	20	0	0	0.034188	0	c9	10
		412	25	8	0.0606796	0.0194175	c5	100		318	1294	25	3	0.0193199	0.00231839	c5	10		702	589	23	0	0	0.0390492	0	c9	10
										319	1325	37	5	0.0279245	0.00377358	c5	10		703	596	21	4	4	0.0352349	0.00671141	c9	10
										0	1584	482	80	0.304293	0.0505051	c1	100		704	593	27	5	5	0.0455312	0.0084317	c9	10
										1	1540	439	62	0.285065	0.0402597	c1	100		41	862	75	39	39	0.087007	0.0452436	c10	100
										2	1521	481	71	0.316239	0.0466798	c1	100		42	877	62	26	26	0.0706956	0.0296465	c10	100
										3	1586	422	77	0.266078	0.0485498	c1	100		43	833	56	25	25	0.0672269	0.030012	c10	100
										4	1611	432	80	0.268156	0.0496586	c1	100		44	824	50	23	23	0.0606796	0.0279126	c10	100
										5	1530	391	66	0.255556	0.0431373	c1	100		45	911	51	25	25	0.0559824	0.0274424	c10	100
										6	1578	457	73	0.289607	0.0462611	c1	100		46	829	56	25	25	0.0675513	0.0301568	c10	100
										7	1540	409	78	0.265584	0.0506494	c1	100		47	885	58	33	33	0.0655367	0.0372881	c10	100
										8	1535	477	92	0.310749	0.0599349	c1	100		48	838	62	29	29	0.0739857	0.0346062	c10	100
										9	1494	394	62	0.263722	0.0414993	c1	100		49	850	80	37	37	0.0941176	0.0435294	c10	100
										10	1536	399	80	0.259766	0.0520833	c1	100		50	842	60	24	24	0.0712589	0.0285036	c10	100
										11	1550	417	66	0.269032	0.0425806	c1	100		51	867	53	27	27	0.0611303	0.0311419	c10	100
										12	1541	446	95	0.289422	0.0616483	c1	100		52	869	43	21	21	0.0494822	0.0241657	c10	100
										13	1601	389	75	0.242973	0.0468457	c1	100		53	872	69	34	34	0.0791284	0.0389908	c10	100
										14	1548	389	71	0.251292	0.0458656	c1	100		54	828	48	24	24	0.057971	0.0289855	c10	100
										15	1598	378	67	0.236546	0.0419274	c1	100		55	875	70	40	40	0.08	0.0457143	c10	100
										16	1487	466	77	0.313383	0.0517821	c1	100		56	877	82	39	39	0.0935006	0.0444698	c10	100
										17	1542	404	77	0.261997	0.0499351	c1	100		57	814	90	48	48	0.110565	0.0589681	c10	100
										18	1584	368	69	0.232323	0.0435606	c1	100		58	844	76	38	38	0.0900474	0.0450237	c10	100
										19	1597	369	70	0.231058	0.0438322	c1	100		59	879	68	34	34	0.0773606	0.0386803	c10	100
										20	1522	417	75	0.273982	0.0492773	c1	100		60	883	62	33	33	0.0702152	0.0373726	c10	100
										21	1538	407	74	0.264629	0.0481144	c1	100		61	831	56	32	32	0.0673887	0.0385078	c10	100
										22	1584	383	86	0.241793	0.0542929	c1	100		62	849	47	31	31	0.0553592	0.0365135	c10	100
										23	1574	395	87	0.250953	0.0552732	c1	100		63	870	58	30	30	0.0666667	0.0344828	c10	100
										24	1586	433	87	0.273014	0.054855	c1	100		64	861	51	27	27	0.0592334	0.0313589	c10	100
										25	1539	406	54	0.263808	0.0350877	c1	100		65	873	73	39	39	0.0836197	0.0446735	c10	100
										26	1579	225	46	0.142495	0.0291324	c1	100		66	852	53	29	29	0.0622066	0.0340376	c10	100
										27	1567	34	11	0.0216975	0.00701978	c1	100		67	815	46	24	24	0.0564417	0.0294479	c10	100
										28	1590	34	6	0.0213836	0.00377358	c1	100		68	824	38	16	16	0.0461165	0.0194175	c10	100
										29	1575	322	40	0.204444	0.0253968	c1	100		69	886	53	27	27	0.0598194	0.030474	c10	100
										30	1528	402	80	0.263089	0.052356	c1	100		70	857	61	32	32	0.0711785	0.0373396	c10	100
										31	1547	353	76	0.228184	0.0491273	c1	100		71	834	60	32	32	0.0719424	0.0383693	c10	100
										32	1546	476	87	0.307891	0.0562743	c1	100		72	873	65	35	35	0.0744559	0.0400916	c10	100
										33	1584	422	72	0.266414	0.0454545	c1	100		73	878	65	35	35	0.0740319	0.0398633	c10	100
										34	1523	197	29	0.12935	0.0190414	c1	100		74	879	59	36	36	0.0671217	0.0409556	c10	100
										35	1597	25	2	0.0156544	0.00125235	c1	100		75	843	51	30	30	0.0604982	0.0355872	c10	100
										36	1542	29	4	0.0188067	0.00259403	c1	100		76	839	34	18	18	0.0405244	0.0214541	c10	100
										37	1441	264	29	0.183206	0.0201249	c1	100		77	818	32	14	14	0.0391198	0.0171149	c10	100
										38	1578	387	78	0.245247	0.0494297	c1	100		78	816	60	27	27	0.0735294	0.0330882	c10	100
										39	1569	391	82	0.249203	0.0522626	c1	100		79	843	72	35	35	0.0854093	0.0415184	c10	100
										40	1551	459	81	0.295938	0.0522244	c1	100		80	885	71	39	39	0.080226	0.0440678	c10	100
										41	1541	392	74	0.25438	0.0480208	c1	100		81	875	62	36	36	0.0708571	0.0411429	c10	100
										42	1558	322	62	0.206675	0.0397946	c1	100		82	872	64	36	36	0.0733945	0.0412844	c10	100
										43	1564	120	18	0.0767263	0.011509	c1	100		83	851	65	34	34	0.0763807	0.039953	c10	100
										44	1554	90	8	0.0579151	0.00514801	c1	100		84	856	56	27	27	0.0654206	0.0315421	c10	100
										45	1586	317	48	0.199874	0.0302648	c1	100		85	859	51	23	23	0.0593714	0.0267753	c10	100
										46	1535	408	74	0.265798	0.0482085	c1	100		86	859	70	37	37	0.0814901	0.0430733	c10	100
										47	1497	389	77	0.259853	0.0514362	c1	100		87	832	60	32	32	0.0721154	0.0384615	c10	100
										48	1559	426	68	0.273252	0.0436177	c1	100		88	827	64	35	35	0.0773881	0.0423216	c10	100
										49	1580	416	89	0.263291	0.0563291	c1	100		89	895	71	37	37	0.0793296	0.0413408	c10	100
										50	1583	404	76	0.255212	0.0480101	c1	100		90	921	71	33	33	0.0770901	0.0358306	c10	100
										51	1555	392	68	0.25209	0.0437299	c1	100		91	876	70	37	37	0.0799087	0.0422374	c10	100
										52	1617	374	68	0.231293	0.0420532	c1	100		92	867	80	40	40	0.0922722	0.0461361	c10	100
										53	1571	389	69	0.247613	0.0439211	c1	100		93	901	69	38	38	0.0765816	0.0421754	c10	100
										54	1558	407	83	0.261232	0.0532734	c1	100		94	912	72	35	35	0.0789474	0.0383772	c10	100
										55	1606	383	66	0.238481	0.0410959	c1	100		95	847	79	42	42	0.0932704	0.0495868	c10	100
										56	1490	436	85	0.292617	0.057047	c1	100		96	862	60	34	34	0.0696056	0.0394432	c10	100
										57	1519	438	71	0.288348	0.0467413	c1	100		97	827	69	37	37	0.0834341	0.04474	c10	100
										58	1590	427	80	0.268553	0.0503145	c1	100		98	862	65	37	37	0.075406	0.0429234	c10	100
										59	1552	409	78	0.263531	0.0502577	c1	100		99	848	66	40	40	0.0778302	0.0471698	c10	100
										60	1556	392	68	0.251928	0.0437018	c1	100		100	869	51	29	29	0.0586881	0.0333717	c10	100
										61	1528	402	59	0.263089	0.0386126	c1	100		101	892	46	20	20	0.0515695	0.0224215	c10	100
										62	1548	379	72	0.244832	0.0465116	c1	100		102	846	86	48	48	0.101655	0.0567376	c10	100
										63	1555	410	82	0.263666	0.0527331	c1	100		103	858	81	43	43	0.0944056	0.0501166	c10	100
										64	1313	268	66	0.204113	0.0502666	c2	100		104	862	64	32	32	0.0742459	0.037123	c10	100
										65	1316	251	51	0.190729	0.0387538	c2	100		577	1140	128	66	66	0.112281	0.0578947	c8	100
										66	1360	264	55	0.194118	0.0404412	c2	100		578	1103	113	47	47	0.102448	0.0426111	c8	100
										67	1274	227	48	0.178179	0.0376766	c2	100		579	1110	106	44	44	0.0954955	0.0396396	c8	100
										68	1292	256	49	0.198142	0.0379257	c2	100		580	1075	109	50	50	0.101395	0.0465116	c8	100
										69	1291	195	41	0.151046	0.0317583	c2	100		581	1096	110	54	54	0.100365	0.0492701	c8	100
										70	1315	193	50	0.146768	0.0380228	c2	100		582	1092	101	49	49	0.0924908	0.0448718	c8	100
										71	1300	196	42	0.150769	0.0323077	c2	100		583	1079	103	48	48	0.0954588	0.0444856	c8	100
										72	1304	273	54	0.209356	0.041411	c2	100		584	1089	94	36	36	0.0863177	0.0330579	c8	100
										73	1261	276	64	0.218874	0.0507534	c2	100		585	1101	113	65	65	0.102634	0.0590372	c8	100
										74	1305	222	51	0.170115	0.0390805	c2	100		586	1079	109	47	47	0.101019	0.0435589	c8	100
										75	1243	157	33	0.126307	0.0265487	c2	100		587	1102	92	45	45	0.0834846	0.0408348	c8	100
										76	1308	101	20	0.0772171	0.0152905	c2	100		588	1163	129	59	59	0.11092	0.0507309	c8	100
										77	1227	153	31	0.124694	0.0252649	c2	100		589	1094	112	44	44	0.102377	0.0402194	c8	100
										78	1267	141	29	0.111287	0.0228887	c2	100		590	1091	95	40	40	0.0870761	0.0366636	c8	100
										79	1212	134	24	0.110561	0.019802	c2	100		591	1075	88	41	41	0.0818605	0.0381395	c8	100
										80	1290	284	70	0.220155	0.0542636	c2	100		592	1163	107	42	42	0.0920034	0.0361135	c8	100
										81	1254	241	54	0.192185	0.0430622	c2	100		593	1112	87	35	35	0.0782374	0.0314748	c8	100
										82	1341	210	53	0.1566	0.0395227	c2	100		594	1069	84	20	20	0.0785781	0.0187091	c8	100
										83	1280	134	24	0.104688	0.01875	c2	100		595	1086	99	40	40	0.0911602	0.0368324	c8	100
										84	1243	92	15	0.0740145	0.0120676	c2	100		596	1113	90	36	36	0.0808625	0.032345	c8	100
										85	604	33	1	0.0546358	0.00165563	c2	100		597	1043	106	41	41	0.10163	0.0393097	c8	100
										86	1304	123	18	0.0943252	0.0138037	c2	100		598	1053	97	38	38	0.0921178	0.0360874	c8	100
										87	1262	120	19	0.0950872	0.0150555	c2	100		599	1057	107	50	50	0.10123	0.0473037	c8	100
										88	1275	261	50	0.204706	0.0392157	c2	100		600	1091	115	47	47	0.105408	0.0430797	c8	100
										89	1270	240	48	0.188976	0.0377953	c2	100		601	1061	95	24	24	0.0895382	0.0226202	c8	100
										90	1241	201	41	0.161966	0.0330379	c2	100		602	1039	53	11	11	0.0510106	0.0105871	c8	100
										91	1265	108	22	0.0853755	0.0173913	c2	100		603	915	71	16	16	0.0775956	0.0174863	c8	100
										92	1222	44	4	0.0360065	0.00327332	c2	100		604	1057	52	17	17	0.0491958	0.0160833	c8	100
										93	1251	60	12	0.0479616	0.00959233	c2	100		605	1042	59	24	24	0.0566219	0.0230326	c8	100
										94	1265	97	20	0.0766798	0.0158103	c2	100		606	1062	93	39	39	0.0875706	0.0367232	c8	100
										95	1235	115	20	0.0931174	0.0161943	c2	100		607	1088	98	44	44	0.0900735	0.0404412	c8	100
										96	1272	281	57	0.220912	0.0448113	c2	100		608	1036	102	38	38	0.0984556	0.0366795	c8	100
										97	1290	280	57	0.217054	0.044186	c2	100		609	975	54	14	14	0.0553846	0.014359	c8	100
										98	1304	198	54	0.15184	0.041411	c2	100		610	1012	61	12	12	0.0602767	0.0118577	c8	100
										99	1245	114	27	0.0915663	0.0216867	c2	100		611	895	59	10	10	0.0659218	0.0111732	c8	100
										100	1229	84	12	0.0683483	0.00976404	c2	100		612	1036	53	18	18	0.0511583	0.0173745	c8	100
										101	1197	83	9	0.06934	0.0075188	c2	100		613	1019	57	15	15	0.0559372	0.0147203	c8	100
										102	1240	127	26	0.102419	0.0209677	c2	100		614	1014	61	21	21	0.0601578	0.0207101	c8	100
										103	1256	108	26	0.0859873	0.0207006	c2	100		615	1078	98	39	39	0.0909091	0.0361781	c8	100
										104	1272	277	50	0.217767	0.0393082	c2	100		616	1009	90	36	36	0.0891972	0.0356789	c8	100
										105	1275	280	60	0.219608	0.0470588	c2	100		617	1013	83	36	36	0.0819348	0.035538	c8	100
										106	1273	220	57	0.17282	0.0447761	c2	100		618	982	66	23	23	0.0672098	0.0234216	c8	100
										107	1298	242	54	0.186441	0.0416025	c2	100		619	985	85	31	31	0.0862944	0.0314721	c8	100
										108	1271	166	33	0.130606	0.0259638	c2	100		620	926	71	30	30	0.0766739	0.0323974	c8	100
										109	1245	176	31	0.141365	0.0248996	c2	100		621	981	84	31	31	0.0856269	0.0316004	c8	100
										110	1259	126	29	0.100079	0.0230342	c2	100		622	1028	83	37	37	0.0807393	0.0359922	c8	100
										111	1248	152	25	0.121795	0.0200321	c2	100		623	951	84	36	36	0.0883281	0.0378549	c8	100
										112	1233	272	70	0.2206	0.0567721	c2	100		624	947	81	31	31	0.0855333	0.032735	c8	100
										113	1232	230	39	0.186688	0.0316558	c2	100		625	958	99	40	40	0.10334	0.0417537	c8	100
										114	1291	242	55	0.187452	0.0426026	c2	100		626	1004	99	48	48	0.0986056	0.0478088	c8	100
										115	1264	240	47	0.189873	0.0371835	c2	100		627	933	86	40	40	0.0921758	0.0428725	c8	100
										116	1254	234	46	0.186603	0.0366826	c2	100		628	959	100	39	38	0.104275	0.0406674	c8	100
										117	1232	204	45	0.165584	0.036526	c2	100		629	994	82	29	29	0.082495	0.0291751	c8	100
										118	1313	204	38	0.155369	0.0289414	c2	100		630	990	99	43	43	0.1	0.0434343	c8	100
										119	1278	194	43	0.1518	0.0336463	c2	100		631	980	99	38	38	0.10102	0.0387755	c8	100
										120	1253	264	67	0.210694	0.0534717	c2	100		632	976	81	32	32	0.0829918	0.0327869	c8	100
										121	1257	259	56	0.206046	0.0445505	c2	100		633	982	110	50	50	0.112016	0.0509165	c8	100
										122	1244	253	62	0.203376	0.0498392	c2	100		634	1009	104	37	37	0.103072	0.03667	c8	100
										123	1281	230	52	0.179547	0.0405933	c2	100		635	1000	110	48	48	0.11	0.048	c8	100
										124	1278	247	47	0.193271	0.0367762	c2	100		636	1011	116	44	44	0.114738	0.0435213	c8	100
										125	1259	258	52	0.204925	0.0413026	c2	100		637	996	96	36	36	0.0963855	0.0361446	c8	100
										126	1230	216	46	0.17561	0.0373984	c2	100		638	1010	114	47	47	0.112871	0.0465347	c8	100
										127	1277	244	56	0.191073	0.0438528	c2	100		639	979	84	34	34	0.0858018	0.0347293	c8	100
										128	1189	243	56	0.204373	0.0470984	c3	100		640	984	113	54	54	0.114837	0.054878	c8	100
										129	1182	245	54	0.207276	0.0456853	c3	100
										130	1178	222	47	0.188455	0.0398981	c3	100
										131	1173	223	55	0.190111	0.0468883	c3	100
										132	1190	244	48	0.205042	0.0403361	c3	100
										133	1130	219	48	0.193805	0.0424779	c3	100
										134	1161	225	49	0.193798	0.042205	c3	100
										135	1174	230	54	0.195911	0.0459966	c3	100
										136	1189	240	66	0.20185	0.0555088	c3	100
										137	1162	226	47	0.194492	0.0404475	c3	100
										138	1177	213	49	0.180969	0.0416313	c3	100
										139	1160	206	43	0.177586	0.037069	c3	100
										140	1214	211	54	0.173806	0.0444811	c3	100
										141	1190	209	47	0.17563	0.0394958	c3	100
										142	1143	209	39	0.182852	0.0341207	c3	100
										143	1171	229	52	0.195559	0.0444065	c3	100
										144	1164	217	46	0.186426	0.0395189	c3	100
										145	1159	239	67	0.206212	0.0578085	c3	100
										146	1144	228	48	0.199301	0.041958	c3	100
										147	1146	227	48	0.19808	0.0418848	c3	100
										148	1170	237	57	0.202564	0.0487179	c3	100
										149	1209	213	46	0.176179	0.038048	c3	100
										150	1139	221	41	0.19403	0.0359965	c3	100
										151	1194	237	75	0.198492	0.0628141	c3	100
										152	1170	239	55	0.204274	0.0470085	c3	100
										153	1117	214	41	0.191585	0.0367055	c3	100
										154	1140	213	42	0.186842	0.0368421	c3	100
										155	1131	169	40	0.149425	0.0353669	c3	100
										156	1144	144	24	0.125874	0.020979	c3	100
										157	1155	217	59	0.187879	0.0510823	c3	100
										158	1170	209	40	0.178632	0.034188	c3	100
										159	1173	205	40	0.174766	0.0341006	c3	100
										160	1145	227	44	0.198253	0.0384279	c3	100
										161	1144	217	46	0.189685	0.0402098	c3	100
										162	1114	214	51	0.192101	0.045781	c3	100
										163	1133	126	36	0.111209	0.0317741	c3	100
										164	1161	106	23	0.0913006	0.0198105	c3	100
										165	1129	139	21	0.123118	0.0186005	c3	100
										166	1214	239	48	0.19687	0.0395387	c3	100
										167	1135	240	54	0.211454	0.0475771	c3	100
										168	1148	247	60	0.215157	0.0522648	c3	100
										169	1105	231	45	0.20905	0.040724	c3	100
										170	1168	210	57	0.179795	0.0488014	c3	100
										171	1131	181	41	0.160035	0.0362511	c3	100
										172	1126	170	33	0.150977	0.0293073	c3	100
										173	1103	196	40	0.177697	0.0362647	c3	100
										174	1138	226	49	0.198594	0.043058	c3	100
										175	1128	190	36	0.16844	0.0319149	c3	100
										176	1111	245	54	0.220522	0.0486049	c3	100
										177	1118	235	53	0.210197	0.0474061	c3	100
										178	1137	227	49	0.199648	0.0430959	c3	100
										179	1085	200	43	0.184332	0.0396313	c3	100
										180	1112	231	54	0.207734	0.0485612	c3	100
										181	1103	222	48	0.201269	0.0435177	c3	100
										182	1141	219	46	0.191937	0.0403155	c3	100
										183	1100	208	52	0.189091	0.0472727	c3	100
										184	1135	257	66	0.226432	0.0581498	c3	100
										185	1131	259	45	0.229001	0.0397878	c3	100
										186	1155	210	48	0.181818	0.0415584	c3	100
										187	1137	204	42	0.17942	0.0369393	c3	100
										188	1066	216	43	0.202627	0.0403377	c3	100
										189	1137	209	42	0.183817	0.0369393	c3	100
										190	1140	216	47	0.189474	0.0412281	c3	100
										191	1120	208	45	0.185714	0.0401786	c3	100

## Sheet: Figure 4b
	Buffer		Molecule Type	[TNF]	auc		Serum		Molecule Type	[TNF]	auc		Blood		Molecule Type	[TNF]	auc
Figure 4b		0	One-color	0	0.479524			0	One-color	0	0.471079			0	One-color	0	0.545051
		1	One-color	0	0.515275			1	One-color	0	0.467442			1	One-color	0	0.430237
		2	One-color	0	0.423853			2	One-color	0	0.409259			2	One-color	0	0.486855
		3	One-color	0	0.495456			3	One-color	0	0.452571			3	One-color	0	0.441258
		4	One-color	0	0.490847			4	One-color	0	0.446154			4	One-color	0	0.479743
		5	One-color	0	0.484702			5	One-color	0	0.426879			5	One-color	0	0.454374
		6	One-color	0	0.424473			6	One-color	0	0.493782			6	One-color	0	0.480321
		7	One-color	0	0.506151			7	One-color	0	0.507917			7	One-color	0	0.451231
		8	One-color	0	0.484497			8	One-color	0	0.449362			8	One-color	0	0.456596
		9	One-color	0	0.442495			9	One-color	0	0.461967			9	One-color	0	0.432413
		10	One-color	0	0.465401			10	One-color	0	0.519073			10	One-color	0	0.459012
		11	One-color	0	0.466112			11	One-color	0	0.499615			11	One-color	0	0.452093
		12	One-color	0	0.496427			12	One-color	0	0.481966			12	One-color	0	0.437281
		13	One-color	0	0.411757			13	One-color	0	0.471606			13	One-color	0	0.451458
		14	One-color	0	0.506551			14	One-color	0	0.437681			14	One-color	0	0.48061
		15	One-color	0	0.394056			15	One-color	0	0.397287			15	One-color	0	0.484707
		16	One-color	0	0.473387			16	One-color	0	0.447226			16	One-color	0	0.503958
		17	One-color	0	0.449769			17	One-color	0	0.467874			17	One-color	0	0.418821
		18	One-color	0	0.474924			18	One-color	0	0.483141			18	One-color	0	0.488426
		19	One-color	0	0.440564			19	One-color	0	0.434773			19	One-color	0	0.468958
		20	One-color	0	0.467436			20	One-color	0	0.460623			20	One-color	0	0.417851
		21	One-color	0	0.474665			21	One-color	0	0.444898			21	One-color	0	0.454323
		22	One-color	0	0.464286			22	One-color	0	0.525619			22	One-color	0	0.470788
		23	One-color	0	0.516772			23	One-color	0	0.4579			23	One-color	0	0.371528
		24	One-color	0	0.453178			24	One-color	0	0.464632			24	One-color	0	0.490889
		25	One-color	0	0.403077			25	One-color	0	0.446243			25	One-color	0	0.523913
		26	One-color	0	0.482109			26	One-color	0	0.458126			26	One-color	0	0.462319
		27	One-color	0	0.481037			27	One-color	0	0.489973			27	One-color	0	0.423007
		28	One-color	0	0.477941			28	One-color	0	0.438406			28	One-color	0	0.508668
		29	One-color	0	0.463048			29	One-color	0	0.530038			29	One-color	0	0.451796
		30	One-color	0	0.463971			30	One-color	0	0.484481			30	One-color	0	0.451763
		31	One-color	0	0.457486			31	One-color	0	0.489758			31	One-color	0	0.458824
		32	One-color	0	0.428091			32	One-color	0	0.412667			32	One-color	0	0.500601
		33	One-color	0	0.523305			33	One-color	0	0.419034			33	One-color	0	0.442581
		34	One-color	0	0.497009			34	One-color	0	0.478616			34	One-color	0	0.451014
		35	One-color	0	0.485606			35	One-color	0	0.507692			35	One-color	0	0.454902
		36	One-color	0	0.509216			36	One-color	0	0.429565			36	One-color	0	0.433837
		37	One-color	0	0.40873			37	One-color	0	0.546561			37	One-color	0	0.54208
		38	One-color	0	0.472944			38	One-color	0	0.464545			38	One-color	0	0.469841
		39	One-color	0	0.423474			39	One-color	0	0.342265			39	One-color	0	0.493987
		40	One-color	0	0.473366			40	One-color	0	0.410482			40	One-color	0	0.444321
		41	One-color	0	0.509026			41	One-color	0	0.443471			41	One-color	0	0.440742
		42	One-color	0	0.483743			42	One-color	0	0.498062			42	One-color	0	0.514919
		43	One-color	0	0.456408			43	One-color	0	0.506649			43	One-color	0	0.412791
		44	One-color	0	0.465774			44	One-color	0	0.493261			44	One-color	0	0.439024
		45	One-color	0	0.460938			45	One-color	0	0.443062			45	One-color	0	0.49772
		46	One-color	0	0.483412			46	One-color	0	0.498377			46	One-color	0	0.388032
		47	One-color	0	0.44306			47	One-color	0	0.511091			47	One-color	0	0.462544
		48	One-color	0	0.504094			48	One-color	0	0.492388			48	One-color	0	0.482391
		49	One-color	0	0.461787			49	One-color	0	0.460293			49	One-color	0	0.465445
		50	One-color	0	0.487861			50	One-color	0	0.52165			50	One-color	0	0.43287
		51	One-color	0	0.434975			51	One-color	0	0.473544			51	One-color	0	0.509018
		52	One-color	0	0.484218			52	One-color	0	0.42328			52	One-color	0	0.469901
		53	One-color	0	0.49403			53	One-color	0	0.474046			53	One-color	0	0.488625
		54	One-color	0	0.485548			54	One-color	0	0.481192			54	One-color	0	0.530787
		55	One-color	0	0.46888			55	One-color	0	0.446715			55	One-color	0	0.472373
		56	One-color	0	0.490287			56	One-color	0	0.432212			56	One-color	0	0.497516
		57	One-color	0	0.418248			57	One-color	0	0.454767			57	One-color	0	0.41844
		58	One-color	0	0.397392			58	One-color	0	0.529189			58	One-color	0	0.519985
		59	One-color	0	0.446621			59	One-color	0	0.526279			59	One-color	0	0.487037
		60	One-color	0	0.448139			60	One-color	0	0.519345			60	One-color	0	0.42059
		61	One-color	0	0.4876			61	One-color	0	0.45283			61	One-color	0	0.43516
		62	One-color	0	0.491255			62	One-color	0	0.467144			62	One-color	0	0.395693
		63	One-color	0	0.443548			63	One-color	0	0.458586			63	One-color	0	0.475543
		64	One-color	0	0.485275			64	One-color	0	0.439376			64	One-color	0	0.537984
		65	One-color	0	0.506656			65	One-color	0	0.466466			65	One-color	0	0.51773
		66	One-color	0	0.524004			66	One-color	0	0.411067			66	One-color	0	0.45728
		67	One-color	0	0.545909			67	One-color	0	0.512195			67	One-color	0	0.482337
		68	One-color	0	0.495437			68	One-color	0	0.455436			68	One-color	0	0.574365
		69	One-color	0	0.486786			69	One-color	0	0.46007			69	One-color	0	0.503469
		70	One-color	0	0.521531			70	One-color	0	0.479227			70	One-color	0	0.478685
		71	One-color	0	0.518098			71	One-color	0	0.327853			71	One-color	0	0.413762
		72	One-color	0	0.445955			72	One-color	0	0.505984			72	One-color	0	0.541458
		73	One-color	0	0.451012			73	One-color	0	0.520558			73	One-color	0	0.465675
		74	One-color	0	0.465133			74	One-color	0	0.484756			74	One-color	0	0.431746
		75	One-color	0	0.462894			75	One-color	0	0.489951			75	One-color	0	0.447551
		76	One-color	0	0.521041			76	One-color	0	0.495745			76	One-color	0	0.486049
		77	One-color	0	0.471039			77	One-color	0	0.395053			77	One-color	0	0.513134
		78	One-color	0	0.432369			78	One-color	0	0.469666			78	One-color	0	0.530667
		79	One-color	0	0.454533			79	One-color	0	0.496819			79	One-color	0	0.412399
		80	One-color	0	0.508071			80	One-color	0	0.455853			80	One-color	0	0.481843
		81	One-color	0	0.517017			81	One-color	0	0.447518			81	One-color	0	0.496922
		82	One-color	0	0.470303			82	One-color	0	0.490514			82	One-color	0	0.491419
		83	One-color	0	0.483566			83	One-color	0	0.532801			83	One-color	0	0.467447
		84	One-color	0	0.502312			84	One-color	0	0.509233			84	One-color	0	0.481472
		85	One-color	0	0.524472			85	One-color	0	0.585749			85	One-color	0	0.505021
		86	One-color	0	0.443919			86	One-color	0	0.456731			86	One-color	0	0.531795
		87	One-color	0	0.425117			87	One-color	0	0.500638			87	One-color	0	0.471689
		88	One-color	0	0.445559			88	One-color	0	0.436557			88	One-color	0	0.463265
		89	One-color	0	0.467934			89	One-color	0	0.521304			89	One-color	0	0.485651
		90	One-color	0	0.522944			90	One-color	0	0.446809			90	One-color	0	0.481731
		91	One-color	0	0.424786			91	One-color	0	0.441538			91	One-color	0	0.403129
		92	One-color	0	0.4794			92	One-color	0	0.455			92	One-color	0	0.439205
		93	One-color	0	0.516194			93	One-color	0	0.518824			93	One-color	0	0.432932
		94	One-color	0	0.459197			94	One-color	0	0.449212			94	One-color	0	0.487319
		95	One-color	0	0.491809			95	One-color	0	0.543035			95	One-color	0	0.415148
		96	One-color	0	0.509529			96	One-color	0	0.449197			96	One-color	0	0.536092
		97	One-color	0	0.410803			97	One-color	0	0.470732			97	One-color	0	0.511605
		98	One-color	0	0.506276			98	One-color	0	0.530177			98	One-color	0	0.47923
		99	One-color	0	0.47279			99	One-color	0	0.50021			99	One-color	0	0.412207
		100	One-color	0	0.454664			100	One-color	0	0.509881			100	One-color	0	0.460771
		101	One-color	0	0.450731			101	One-color	0	0.437115			101	One-color	0	0.530706
		102	One-color	0	0.514651			102	One-color	0	0.487949			102	One-color	0	0.478204
		103	One-color	0	0.485383			103	One-color	0	0.402895			103	One-color	0	0.502051
		104	One-color	0	0.43643			104	One-color	0	0.461739			104	One-color	0	0.436061
		105	One-color	0	0.459444			105	One-color	0	0.486848			105	One-color	0	0.433102
		106	One-color	0	0.467187			106	One-color	0	0.535466			106	One-color	0	0.472679
		107	One-color	0	0.456544			107	One-color	0	0.495411			107	One-color	0	0.481838
		108	One-color	0	0.490112			108	One-color	0	0.44177			108	One-color	0	0.48199
		109	One-color	0	0.487633			109	One-color	0	0.483433			109	One-color	0	0.505206
		110	One-color	0	0.434615			110	One-color	0	0.457447			110	One-color	0	0.48321
		111	One-color	0	0.451637			111	One-color	0	0.493197			111	One-color	0	0.420907
		112	One-color	0	0.524242			112	One-color	0	0.555222			112	One-color	0	0.404898
		113	One-color	0	0.532907			113	One-color	0	0.510421			113	One-color	0	0.439783
		114	One-color	0	0.429688			114	One-color	0	0.469808			114	One-color	0	0.493261
		115	One-color	0	0.425981			115	One-color	0	0.469512			115	One-color	0	0.433001
		116	One-color	0	0.435112			116	One-color	0	0.5			116	One-color	0	0.49359
		117	One-color	0	0.442489			117	One-color	0	0.469638			117	One-color	0	0.499074
		118	One-color	0	0.548132			118	One-color	0	0.473958			118	One-color	0	0.546244
		119	One-color	0	0.444184			119	One-color	0	0.437368			119	One-color	0	0.397636
		120	One-color	0	0.383539			120	One-color	0	0.444067			120	One-color	0	0.484316
		121	One-color	0	0.484627			121	One-color	0	0.475765			121	One-color	0	0.495658
		122	One-color	0	0.465513			122	One-color	0	0.491253			122	One-color	0	0.482337
		123	One-color	0	0.542188			123	One-color	0	0.463542			123	One-color	0	0.482086
		124	One-color	0	0.495588			124	One-color	0	0.540494			124	One-color	0	0.445685
		125	One-color	0	0.529295			125	One-color	0	0.494112			125	One-color	0	0.5271
		126	One-color	0	0.506896			126	One-color	0	0.415909			126	One-color	0	0.478986
		127	One-color	0	0.4871			127	One-color	0	0.47549			127	One-color	0	0.536205
		128	One-color	0	0.532422			128	One-color	0	0.441534			128	One-color	0	0.549576
		129	One-color	0	0.394231			129	One-color	0	0.434109			129	One-color	0	0.459184
		130	One-color	0	0.477386			130	One-color	0	0.490832			130	One-color	0	0.452415
		131	One-color	0	0.493927			131	One-color	0	0.399235			131	One-color	0	0.523457
		132	One-color	0	0.448206			132	One-color	0	0.457815			132	One-color	0	0.505102
		133	One-color	0	0.502257			133	One-color	0	0.481444			133	One-color	0	0.487021
		134	One-color	0	0.53139			134	One-color	0	0.5			134	One-color	0	0.480388
		135	One-color	0	0.499153			135	One-color	0	0.493878			135	One-color	0	0.467448
		136	One-color	0	0.518494			136	One-color	0	0.455243			136	One-color	0	0.45382
		137	One-color	0	0.496838			137	One-color	0	0.474155			137	One-color	0	0.511706
		138	One-color	0	0.524123			138	One-color	0	0.477551			138	One-color	0	0.4772
		139	One-color	0	0.499872			139	One-color	0	0.489814			139	One-color	0	0.446181
		140	One-color	0	0.475575			140	One-color	0	0.440807			140	One-color	0	0.431818
		141	One-color	0	0.496037			141	One-color	0	0.495197			141	One-color	0	0.488894
		142	One-color	0	0.501421			142	One-color	0	0.441063			142	One-color	0	0.492763
		143	One-color	0	0.450649			143	One-color	0	0.426			143	One-color	0	0.540527
		144	One-color	0	0.481567			144	One-color	0	0.450327			144	One-color	0	0.498549
		145	One-color	0	0.512228			145	One-color	0	0.437263			145	One-color	0	0.491964
		146	One-color	0	0.498566			146	One-color	0	0.421196			146	One-color	0	0.458999
		147	One-color	0	0.452256			147	One-color	0	0.506548			147	One-color	0	0.449697
		148	One-color	0	0.505339			148	One-color	0	0.504942			148	One-color	0	0.491257
		149	One-color	0	0.481407			149	One-color	0	0.507917			149	One-color	0	0.483437
		150	One-color	0	0.431679			150	One-color	0	0.416667			150	One-color	0	0.508029
		151	One-color	0	0.504402			151	One-color	0	0.461658			151	One-color	0	0.49425
		152	One-color	0	0.493628			152	One-color	0	0.492675			152	One-color	0	0.397691
		153	One-color	0	0.438201			153	One-color	0	0.482			153	One-color	0	0.444099
		154	One-color	0	0.502108			154	One-color	0	0.481213			154	One-color	0	0.400621
		155	One-color	0	0.442443			155	One-color	0	0.481879			155	One-color	0	0.45907
		156	One-color	0	0.480445			156	One-color	0	0.485581			156	One-color	0	0.525789
		157	One-color	0	0.487398			157	One-color	0	0.524811			157	One-color	0	0.49119
		158	One-color	0	0.508189			158	One-color	0	0.512661			158	One-color	0	0.465812
		159	One-color	0	0.503612			159	One-color	0	0.493191			159	One-color	0	0.458184
		160	One-color	0	0.498739			160	One-color	0	0.530678			160	One-color	0	0.45228
		161	One-color	0	0.451324			161	One-color	0	0.448463			161	One-color	0	0.453177
		162	One-color	0	0.518269			162	One-color	0	0.414465			162	One-color	0	0.437347
		163	One-color	0	0.481056			163	One-color	0	0.494269			163	One-color	0	0.464869
		164	One-color	0	0.483358			164	One-color	0	0.459384			164	One-color	0	0.469406
		165	One-color	0	0.445767			165	One-color	0	0.461538			165	One-color	0	0.440576
		166	One-color	0	0.469318			166	One-color	0	0.455087			166	One-color	0	0.342843
		167	One-color	0	0.457191			167	One-color	0	0.435392			167	One-color	0	0.468034
		168	One-color	0	0.485068			168	One-color	0	0.46875			168	One-color	0	0.498056
		169	One-color	0	0.554553			169	One-color	0	0.472151			169	One-color	0	0.512411
		170	One-color	0	0.39976			170	One-color	0	0.414099			170	One-color	0	0.404726
		171	One-color	0	0.570621			171	One-color	0	0.437146			171	One-color	0	0.420281
		172	One-color	0	0.5			172	One-color	0	0.54029			172	One-color	0	0.45782
		173	One-color	0	0.494749			173	One-color	0	0.423469			173	One-color	0	0.537442
		174	One-color	0	0.44615			174	One-color	0	0.451634			174	One-color	0	0.524681
		175	One-color	0	0.488735			175	One-color	0	0.457005			175	One-color	0	0.461735
		176	One-color	0	0.488696			176	One-color	0	0.481238			176	One-color	0	0.490732
		177	One-color	0	0.454022			177	One-color	0	0.448767			177	One-color	0	0.451781
		178	One-color	0	0.427032			178	One-color	0	0.471354			178	One-color	0	0.431025
		179	One-color	0	0.436386			179	One-color	0	0.47551			179	One-color	0	0.450854
		180	One-color	0	0.524725			180	One-color	0	0.531624			180	One-color	0	0.483551
		181	One-color	0	0.478064			181	One-color	0	0.431111			181	One-color	0	0.430787
		182	One-color	0	0.485038			182	One-color	0	0.473852			182	One-color	0	0.475
		183	One-color	0	0.468517			183	One-color	0	0.487316			183	One-color	0	0.480541
		184	One-color	0	0.452459			184	One-color	0	0.480342			184	One-color	0	0.491915
		185	One-color	0	0.44967			185	One-color	0	0.436628			185	One-color	0	0.417872
		186	One-color	0	0.550546			186	One-color	0	0.530334			186	One-color	0	0.446876
		187	One-color	0	0.476103			187	One-color	0	0.455652			187	One-color	0	0.419837
		188	One-color	0	0.44535			188	One-color	0	0.412121			188	One-color	0	0.422264
		189	One-color	0	0.478788			189	One-color	0	0.519821			189	One-color	0	0.456495
		190	One-color	0	0.443673			190	One-color	0	0.470173			190	One-color	0	0.467157
		191	One-color	0	0.477574			191	One-color	0	0.471125			191	One-color	0	0.408163
		192	One-color	0	0.410199			192	One-color	0	0.523551			192	One-color	0	0.455258
		193	One-color	0	0.451357			193	One-color	0	0.391757			193	One-color	0	0.518039
		194	One-color	0	0.500237			194	One-color	0	0.498911			194	One-color	0	0.463489
		195	One-color	0	0.484245			195	One-color	0	0.458696			195	One-color	0	0.482708
		196	One-color	0	0.495581			196	One-color	0	0.482571			196	One-color	0	0.429583
		197	One-color	0	0.444824			197	One-color	0	0.456296			197	One-color	0	0.521542
		198	One-color	0	0.503565			198	One-color	0	0.566959			198	One-color	0	0.478316
		199	One-color	0	0.455454			199	One-color	0	0.473308			199	One-color	0	0.51765
		200	One-color	0	0.476197			200	One-color	0	0.473404			200	One-color	0	0.535796
		201	One-color	0	0.478942			201	One-color	0	0.477843			201	One-color	0	0.46
		202	One-color	0	0.420181			202	One-color	0	0.479778			202	One-color	0	0.487646
		203	One-color	0	0.483751			203	One-color	0	0.491631			203	One-color	0	0.4498
		204	One-color	0	0.480515			204	One-color	0	0.484096			204	One-color	0	0.544613
		205	One-color	0	0.483623			205	One-color	0	0.421891			205	One-color	0	0.474008
		206	One-color	0	0.506772			206	One-color	0	0.466712			206	One-color	0	0.442646
		207	One-color	0	0.512171			207	One-color	0	0.428646			207	One-color	0	0.484672
		208	One-color	0	0.473647			208	One-color	0	0.488609			208	One-color	0	0.474941
		209	One-color	0	0.44654			209	One-color	0	0.488225			209	One-color	0	0.480114
		210	One-color	0	0.504237			210	One-color	0	0.40935			210	One-color	0	0.533376
		211	One-color	0	0.480712			211	One-color	0	0.44986			211	One-color	0	0.490946
		212	One-color	0	0.423327			212	One-color	0	0.492969			212	One-color	0	0.4575
		213	One-color	0	0.486088			213	One-color	0	0.495602			213	One-color	0	0.528186
		214	One-color	0	0.5353			214	One-color	0	0.445199			214	One-color	0	0.505051
		215	One-color	0	0.472222			215	One-color	0	0.4			215	One-color	0	0.494468
		216	One-color	0	0.467534			216	One-color	0	0.49512			216	One-color	0	0.434414
		217	One-color	0	0.434401			217	One-color	0	0.501665			217	One-color	0	0.479846
		218	One-color	0	0.477381			218	One-color	0	0.462667			218	One-color	0	0.484661
		219	One-color	0	0.448448			219	One-color	0	0.468023			219	One-color	0	0.488148
		220	One-color	0	0.53298			220	One-color	0	0.504244			220	One-color	0	0.391304
		221	One-color	0	0.492654			221	One-color	0	0.523138			221	One-color	0	0.497777
		222	One-color	0	0.447761			222	One-color	0	0.478723			222	One-color	0	0.553239
		223	One-color	0	0.448572			223	One-color	0	0.516591			223	One-color	0	0.457875
		224	One-color	0	0.467424			224	One-color	0	0.493361			224	One-color	0	0.510648
		225	One-color	0	0.487374			225	One-color	0	0.575097			225	One-color	0	0.478797
		226	One-color	0	0.495292			226	One-color	0	0.488281			226	One-color	0	0.443056
		227	One-color	0	0.488032			227	One-color	0	0.498035			227	One-color	0	0.396298
		228	One-color	0	0.393797			228	One-color	0	0.430676			228	One-color	0	0.430444
		229	One-color	0	0.503229			229	One-color	0	0.5			229	One-color	0	0.520499
		230	One-color	0	0.47153			230	One-color	0	0.422569			230	One-color	0	0.497509
		231	One-color	0	0.461636			231	One-color	0	0.473595			231	One-color	0	0.483913
		232	One-color	0	0.450566			232	One-color	0	0.437917			232	One-color	0	0.470139
		233	One-color	0	0.455224			233	One-color	0	0.467835			233	One-color	0	0.502604
		234	One-color	0	0.504762			234	One-color	0	0.435133			234	One-color	0	0.457576
		235	One-color	0	0.457366			235	One-color	0	0.493707			235	One-color	0	0.496257
		236	One-color	0	0.53184			236	One-color	0	0.510668			236	One-color	0	0.396377
		237	One-color	0	0.433752			237	One-color	0	0.451915			237	One-color	0	0.455856
		238	One-color	0	0.510723			238	One-color	0	0.490668			238	One-color	0	0.477021
		239	One-color	0	0.457837			239	One-color	0	0.395692			239	One-color	0	0.505208
		240	One-color	0	0.497858			240	One-color	0	0.507495			240	One-color	0	0.48094
		241	One-color	0	0.528518			241	One-color	0	0.467231			241	One-color	0	0.499471
		242	One-color	0	0.489157			242	One-color	0	0.458778			242	One-color	0	0.458546
		243	One-color	0	0.541188			243	One-color	0	0.453736			243	One-color	0	0.420244
		244	One-color	0	0.487839			244	One-color	0	0.463847			244	One-color	0	0.475875
		245	One-color	0	0.512518			245	One-color	0	0.433907			245	One-color	0	0.408222
		246	One-color	0	0.442012			246	One-color	0	0.454082			246	One-color	0	0.493191
		247	One-color	0	0.497487			247	One-color	0	0.504242			247	One-color	0	0.405
		248	One-color	0	0.473538			248	One-color	0	0.442513			248	One-color	0	0.405664
		249	One-color	0	0.472597			249	One-color	0	0.443027			249	One-color	0	0.422449
		250	One-color	0	0.479953			250	One-color	0	0.47702			250	One-color	0	0.393333
		251	One-color	0	0.45025			251	One-color	0	0.469631			251	One-color	0	0.481217
		252	One-color	0	0.455233			252	One-color	0	0.445122			252	One-color	0	0.446407
		253	One-color	0	0.440769			253	One-color	0	0.551087			253	One-color	0	0.481915
		254	One-color	0	0.506305			254	One-color	0	0.494419			254	One-color	0	0.472273
		255	One-color	0	0.453125			255	One-color	0	0.458696			255	One-color	0	0.441525
		256	One-color	0	0.510839			256	One-color	0	0.478034			256	One-color	0	0.40812
		257	One-color	0	0.428588			257	One-color	0	0.481957			257	One-color	0	0.529365
		258	One-color	0	0.441698			258	One-color	0	0.502218			258	One-color	0	0.432083
		259	One-color	0	0.511555			259	One-color	0	0.484397			259	One-color	0	0.463374
		260	One-color	0	0.449018			260	One-color	0	0.5158			260	One-color	0	0.435162
		261	One-color	0	0.403876			261	One-color	0	0.452359			261	One-color	0	0.476524
		262	One-color	0	0.475043			262	One-color	0	0.527211			262	One-color	0	0.501985
		263	One-color	0	0.497429			263	One-color	0	0.396135			263	One-color	0	0.526714
		264	One-color	0	0.479487			264	One-color	0	0.461444			264	One-color	0	0.432857
		265	One-color	0	0.535027			265	One-color	0	0.519504			265	One-color	0	0.518266
		266	One-color	0	0.52856			266	One-color	0	0.508049			266	One-color	0	0.475556
		267	One-color	0	0.415797			267	One-color	0	0.413636			267	One-color	0	0.507764
		268	One-color	0	0.505919			268	One-color	0	0.460091			268	One-color	0	0.433837
		269	One-color	0	0.486486			269	One-color	0	0.482507			269	One-color	0	0.553472
		270	One-color	0	0.495175			270	One-color	0	0.515376			270	One-color	0	0.51404
		271	One-color	0	0.476326			271	One-color	0	0.496454			271	One-color	0	0.454736
		272	One-color	0	0.413555			272	One-color	0	0.488095			272	One-color	0	0.45874
		273	One-color	0	0.500829			273	One-color	0	0.534701			273	One-color	0	0.505047
		274	One-color	0	0.460338			274	One-color	0	0.506211			274	One-color	0	0.524586
		275	One-color	0	0.503635			275	One-color	0	0.516735			275	One-color	0	0.503216
		276	One-color	0	0.517885			276	One-color	0	0.42657			276	One-color	0	0.482607
		277	One-color	0	0.496994			277	One-color	0	0.480897			277	One-color	0	0.440789
		278	One-color	0	0.476573			278	One-color	0	0.437804			278	One-color	0	0.503303
		279	One-color	0	0.484105			279	One-color	0	0.517318			279	One-color	0	0.4792
		280	One-color	0	0.451147			280	One-color	0	0.467872			280	One-color	0	0.442361
		281	One-color	0	0.455769			281	One-color	0	0.491204			281	One-color	0	0.492327
		282	One-color	0	0.512759			282	One-color	0	0.500247			282	One-color	0	0.489165
		283	One-color	0	0.478157			283	One-color	0	0.521353			283	One-color	0	0.489107
		284	One-color	0	0.534337			284	One-color	0	0.45664			284	One-color	0	0.533802
		285	One-color	0	0.407417			285	One-color	0	0.478039			285	One-color	0	0.500507
		286	One-color	0	0.399487			286	One-color	0	0.455529			286	One-color	0	0.47278
		287	One-color	0	0.433831			287	One-color	0	0.508995			287	One-color	0	0.539079
		288	One-color	0	0.441958			288	One-color	0	0.532148			288	One-color	0	0.47551
		289	One-color	0	0.516354			289	One-color	0	0.460402			289	One-color	0	0.541739
		290	One-color	0	0.512855			290	One-color	0	0.472558			290	One-color	0	0.447533
		291	One-color	0	0.429688			291	One-color	0	0.466938			291	One-color	0	0.393133
		292	One-color	0	0.497226			292	One-color	0	0.424645			292	One-color	0	0.405106
		293	One-color	0	0.516667			293	One-color	0	0.398211			293	One-color	0	0.410597
		294	One-color	0	0.494122			294	One-color	0	0.427171			294	One-color	0	0.394138
		295	One-color	0	0.501409			295	One-color	0	0.571631			295	One-color	0	0.423007
		296	One-color	0	0.462986			296	One-color	0	0.463182			296	One-color	0	0.450081
		297	One-color	0	0.422868			297	One-color	0	0.484926			297	One-color	0	0.468485
		298	One-color	0	0.457575			298	One-color	0	0.497354			298	One-color	0	0.5
		299	One-color	0	0.497884			299	One-color	0	0.465061			299	One-color	0	0.509967
		300	One-color	0	0.481744			300	One-color	0	0.471296			300	One-color	0	0.501043
		301	One-color	0	0.489347			301	One-color	0	0.47197			301	One-color	0	0.476424
		302	One-color	0	0.506219			302	One-color	0	0.507959			302	One-color	0	0.457013
		303	One-color	0	0.474318			303	One-color	0	0.465714			303	One-color	0	0.485893
		304	One-color	0	0.531729			304	One-color	0	0.39899			304	One-color	0	0.512681
		305	One-color	0	0.436419			305	One-color	0	0.451923			305	One-color	0	0.480103
		306	One-color	0	0.51045			306	One-color	0	0.439583			306	One-color	0	0.463768
		307	One-color	0	0.508375			307	One-color	0	0.450155			307	One-color	0	0.446983
		308	One-color	0	0.496216			308	One-color	0	0.49327			308	One-color	0	0.5175
		309	One-color	0	0.491768			309	One-color	0	0.431155			309	One-color	0	0.499804
		310	One-color	0	0.5308			310	One-color	0	0.452861			310	One-color	0	0.482004
		311	One-color	0	0.482186			311	One-color	0	0.486553			311	One-color	0	0.500709
		312	One-color	0	0.46403			312	One-color	0	0.478571			312	One-color	0	0.503826
		313	One-color	0	0.478487			313	One-color	0	0.518116			313	One-color	0	0.392633
		314	One-color	0	0.512011			314	One-color	0	0.448864			314	One-color	0	0.577032
		315	One-color	0	0.454855			315	One-color	0	0.524376			315	One-color	0	0.418007
		316	One-color	0	0.503584			316	One-color	0	0.50702			316	One-color	0	0.511881
		317	One-color	0	0.505291			317	One-color	0	0.437042			317	One-color	0	0.46093
		318	One-color	0	0.516624			318	One-color	0	0.458603			318	One-color	0	0.415356
		319	One-color	0	0.492786			319	One-color	0	0.530369			319	One-color	0	0.483279
		320	One-color	0	0.462545			320	One-color	0	0.479458			320	One-color	0	0.461967
		321	One-color	0	0.453731			321	One-color	0	0.482684			321	One-color	0	0.505832
		322	One-color	0	0.483838			322	One-color	0	0.447045			322	One-color	0	0.50303
		323	One-color	0	0.456213			323	One-color	0	0.414729			323	One-color	0	0.443655
		324	One-color	0	0.491475			324	One-color	0	0.49009			324	One-color	0	0.473814
		325	One-color	0	0.451271			325	One-color	0	0.432724			325	One-color	0	0.442513
		326	One-color	0	0.505009			326	One-color	0	0.471064			326	One-color	0	0.449848
		327	One-color	0	0.531878			327	One-color	0	0.378385			327	One-color	0	0.414166
		328	One-color	0	0.478983			328	One-color	0	0.414232			328	One-color	0	0.469052
		329	One-color	0	0.543505			329	One-color	0	0.499335			329	One-color	0	0.446809
		330	One-color	0	0.444004			330	One-color	0	0.468322			330	One-color	0	0.491688
		331	One-color	0	0.416978			331	One-color	0	0.458203			331	One-color	0	0.460459
		332	One-color	0	0.480142			332	One-color	0	0.424783			332	One-color	0	0.470739
		333	One-color	0	0.500432			333	One-color	0	0.438298			333	One-color	0	0.441728
		334	One-color	0	0.447225			334	One-color	0	0.443928			334	One-color	0	0.516416
		335	One-color	0	0.45876			335	One-color	0	0.464083			335	One-color	0	0.46344
		336	One-color	0	0.477392			336	One-color	0	0.528986			336	One-color	0	0.514651
		337	One-color	0	0.436153			337	One-color	0	0.464286			337	One-color	0	0.440136
		338	One-color	0	0.451282			338	One-color	0	0.41714			338	One-color	0	0.443878
		339	One-color	0	0.455181			339	One-color	0	0.455597			339	One-color	0	0.495143
		340	One-color	0	0.474829			340	One-color	0	0.431641			340	One-color	0	0.444681
		341	One-color	0	0.497356			341	One-color	0	0.427083			341	One-color	0	0.486395
		342	One-color	0	0.470162			342	One-color	0	0.480114			342	One-color	0	0.531222
		343	One-color	0	0.468379			343	One-color	0	0.524806			343	One-color	0	0.492865
		344	One-color	0	0.549063			344	One-color	0	0.454122			344	One-color	0	0.435866
		345	One-color	0	0.488578			345	One-color	0	0.484			345	One-color	0	0.471498
		346	One-color	0	0.465385			346	One-color	0	0.448328			346	One-color	0	0.475379
		347	One-color	0	0.437289			347	One-color	0	0.455814			347	One-color	0	0.479779
		348	One-color	0	0.469846			348	One-color	0	0.505983			348	One-color	0	0.536153
		349	One-color	0	0.519657			349	One-color	0	0.477737			349	One-color	0	0.450824
		350	One-color	0	0.432134			350	One-color	0	0.469796			350	One-color	0	0.453061
		351	One-color	0	0.436036			351	One-color	0	0.52413			351	One-color	0	0.55407
		352	One-color	0	0.43353			352	One-color	0	0.490847			352	One-color	0	0.478036
		353	One-color	0	0.481655			353	One-color	0	0.395887			353	One-color	0	0.536458
		354	One-color	0	0.470952			354	One-color	0	0.485675			354	One-color	0	0.436626
		355	One-color	0	0.506105			355	One-color	0	0.498309			355	One-color	0	0.462377
		356	One-color	0	0.533594			356	One-color	0	0.496762			356	One-color	0	0.489184
		357	One-color	0	0.498369			357	One-color	0	0.462731			357	One-color	0	0.491336
		358	One-color	0	0.492827			358	One-color	0	0.465472			358	One-color	0	0.507407
		359	One-color	0	0.507452			359	One-color	0	0.515319			359	One-color	0	0.435911
		360	One-color	0	0.470559			360	One-color	0	0.513355			360	One-color	0	0.434318
		361	One-color	0	0.433623			361	One-color	0	0.38765			361	One-color	0	0.458546
		362	One-color	0	0.472338			362	One-color	0	0.396245			362	One-color	0	0.519886
		363	One-color	0	0.462759			363	One-color	0	0.45292			363	One-color	0	0.517007
		364	One-color	0	0.485754			364	One-color	0	0.530834			364	One-color	0	0.41605
		365	One-color	0	0.477419			365	One-color	0	0.37718			365	One-color	0	0.373577
		366	One-color	0	0.522903			366	One-color	0	0.492271			366	One-color	0	0.510628
		367	One-color	0	0.418527			367	One-color	0	0.432745			367	One-color	0	0.433333
		368	One-color	0	0.426109			368	One-color	0	0.465909			368	One-color	0	0.493931
		369	One-color	0	0.491013			369	One-color	0	0.413178			369	One-color	0	0.481224
		370	One-color	0	0.426442			370	One-color	0	0.450142			370	One-color	0	0.427019
		371	One-color	0	0.439174			371	One-color	0	0.437831			371	One-color	0	0.425878
		372	One-color	0	0.44313			372	One-color	0	0.546986			372	One-color	0	0.468021
		373	One-color	0	0.503795			373	One-color	0	0.42776			373	One-color	0	0.446991
		374	One-color	0	0.446128			374	One-color	0	0.437039			374	One-color	0	0.511079
		375	One-color	0	0.429932			375	One-color	0	0.466167			375	One-color	0	0.504231
		376	One-color	0	0.437771			376	One-color	0	0.483102			376	One-color	0	0.465116
		377	One-color	0	0.484009			377	One-color	0	0.502657			377	One-color	0	0.514795
		378	One-color	0	0.505297			378	One-color	0	0.503191			378	One-color	0	0.436863
		379	One-color	0	0.51862			379	One-color	0	0.483333			379	One-color	0	0.407111
		380	One-color	0	0.477946			380	One-color	0	0.475641			380	One-color	0	0.448643
		381	One-color	0	0.482112			381	One-color	0	0.524583			381	One-color	0	0.443149
		382	One-color	0	0.466394			382	One-color	0	0.45625			382	One-color	0	0.450204
		383	One-color	0	0.426306			383	One-color	0	0.493316			383	One-color	0	0.4487
		384	One-color	0	0.458333			384	One-color	0	0.554116			384	One-color	0	0.434265
		385	One-color	0	0.507818			385	One-color	0	0.465667			385	One-color	0	0.523333
		386	One-color	0	0.500854			386	One-color	0	0.50479			386	One-color	0	0.479592
		387	One-color	0	0.530208			387	One-color	0	0.531915			387	One-color	0	0.490087
		388	One-color	0	0.47331			388	One-color	0	0.427458			388	One-color	0	0.50114
		389	One-color	0	0.491857			389	One-color	0	0.455792			389	One-color	0	0.504861
		390	One-color	0	0.474576			390	One-color	0	0.495306			390	One-color	0	0.491898
		391	One-color	0	0.47601			391	One-color	0	0.51164			391	One-color	0	0.503953
		392	One-color	0	0.449378			392	One-color	0	0.412202			392	One-color	0	0.392093
		393	One-color	0	0.460764			393	One-color	0	0.493454			393	One-color	0	0.364796
		394	One-color	0	0.454034			394	One-color	0	0.479938			394	One-color	0	0.502324
		395	One-color	0	0.516003			395	One-color	0	0.473831			395	One-color	0	0.478348
		396	One-color	0	0.510101			396	One-color	0	0.510417			396	One-color	0	0.453373
		397	One-color	0	0.474074			397	One-color	0	0.464775			397	One-color	0	0.496615
		398	One-color	0	0.495339			398	One-color	0	0.470941			398	One-color	0	0.496007
		399	One-color	0	0.523492			399	One-color	0	0.441376			399	One-color	0	0.44898
		400	One-color	0	0.468604			400	One-color	0	0.425966			400	One-color	0	0.470455
		401	One-color	0	0.523554			401	One-color	0	0.466045			401	One-color	0	0.47197
		402	One-color	0	0.46894			402	One-color	0	0.361376			402	One-color	0	0.434762
		403	One-color	0	0.47541			403	One-color	0	0.516341			403	One-color	0	0.462067
		404	One-color	0	0.493943			404	One-color	0	0.481451			404	One-color	0	0.506279
		405	One-color	0	0.506829			405	One-color	0	0.497662			405	One-color	0	0.430583
		406	One-color	0	0.420044			406	One-color	0	0.457122			406	One-color	0	0.531829
		407	One-color	0	0.475676			407	One-color	0	0.428			407	One-color	0	0.410455
		408	One-color	0	0.451843			408	One-color	0	0.539939			408	One-color	0	0.506871
		409	One-color	0	0.491596			409	One-color	0	0.464665			409	One-color	0	0.459259
		410	One-color	0	0.471184			410	One-color	0	0.48056			410	One-color	0	0.461818
		411	One-color	0	0.510185			411	One-color	0	0.473341			411	One-color	0	0.497396
		412	One-color	0	0.493761			412	One-color	0	0.491731			412	One-color	0	0.433081
		413	One-color	0	0.476471			413	One-color	0	0.491837			413	One-color	0	0.489837
		414	One-color	0	0.485265			414	One-color	0	0.507473			414	One-color	0	0.494401
		415	One-color	0	0.434063			415	One-color	0	0.48763			415	One-color	0	0.469286
		416	One-color	0	0.461754			416	One-color	0	0.471828			416	One-color	0	0.478758
		417	One-color	0	0.473507			417	One-color	0	0.515432			417	One-color	0	0.458444
		418	One-color	0	0.484615			418	One-color	0	0.455191			418	One-color	0	0.521277
		419	One-color	0	0.486354			419	One-color	0	0.437722			419	One-color	0	0.482843
		420	One-color	0	0.544397			420	One-color	0	0.458498			420	One-color	0	0.406763
		421	One-color	0	0.484827			421	One-color	0	0.514507			421	One-color	0	0.519845
		422	One-color	0	0.470398			422	One-color	0	0.512405			422	One-color	0	0.458745
		423	One-color	0	0.539702			423	One-color	0	0.489191			423	One-color	0	0.481566
		424	One-color	0	0.529221			424	One-color	0	0.464576			424	One-color	0	0.406905
		425	One-color	0	0.510025			425	One-color	0	0.475731			425	One-color	0	0.548802
		426	One-color	0	0.49662			426	One-color	0	0.441149			426	One-color	0	0.524879
		427	One-color	0	0.498277			427	One-color	0	0.561454			427	One-color	0	0.45767
		428	One-color	0	0.500257			428	One-color	0	0.524052			428	One-color	0	0.484681
		429	One-color	0	0.470452			429	One-color	0	0.467975			429	One-color	0	0.555014
		430	One-color	0	0.447581			430	One-color	0	0.396502			430	One-color	0	0.564946
		431	One-color	0	0.516797			431	One-color	0	0.561603			431	One-color	0	0.422917
		432	One-color	0	0.486223			432	One-color	0	0.477817			432	One-color	0	0.437302
		433	One-color	0	0.424519			433	One-color	0	0.446957			433	One-color	0	0.531492
		434	One-color	0	0.412483			434	One-color	0	0.509778			434	One-color	0	0.486848
		435	One-color	0	0.484265			435	One-color	0	0.51164			435	One-color	0	0.470172
		436	One-color	0	0.433754			436	One-color	0	0.468874			436	One-color	0	0.479984
		437	One-color	0	0.463867			437	One-color	0	0.457407			437	One-color	0	0.549603
		438	One-color	0	0.440731			438	One-color	0	0.495487			438	One-color	0	0.517587
		439	One-color	0	0.479844			439	One-color	0	0.486334			439	One-color	0	0.488636
		440	One-color	0	0.478203			440	One-color	0	0.540675			440	One-color	0	0.488372
		441	One-color	0	0.506588			441	One-color	0	0.506707			441	One-color	0	0.45478
		442	One-color	0	0.40873			442	One-color	0	0.498424			442	One-color	0	0.448167
		443	One-color	0	0.509767			443	One-color	0	0.464052			443	One-color	0	0.474769
		444	One-color	0	0.515625			444	One-color	0	0.450754			444	One-color	0	0.485283
		445	One-color	0	0.488649			445	One-color	0	0.506407			445	One-color	0	0.398942
		446	One-color	0	0.488156			446	One-color	0	0.53466			446	One-color	0	0.49
		447	One-color	0	0.47808			447	One-color	0	0.488855			447	One-color	0	0.424838
		448	One-color	0	0.477971			448	One-color	0	0.482848			448	One-color	0	0.474308
		449	One-color	0	0.472436			449	One-color	0	0.397974			449	One-color	0	0.451634
		450	One-color	0	0.490397			450	One-color	0	0.503364			450	One-color	0	0.477298
		451	One-color	0	0.431343			451	One-color	0	0.484444			451	One-color	0	0.508523
		452	One-color	0	0.472014			452	One-color	0	0.501965			452	One-color	0	0.425236
		453	One-color	0	0.507698			453	One-color	0	0.544375			453	One-color	0	0.530385
		454	One-color	0	0.441146			454	One-color	0	0.493217			454	One-color	0	0.438945
		455	One-color	0	0.515024			455	One-color	0	0.42663			455	One-color	0	0.444683
		456	One-color	0	0.459805			456	One-color	0	0.432576			456	One-color	0	0.484671
		457	One-color	0	0.512198			457	One-color	0	0.507165			457	One-color	0	0.48834
		458	One-color	0	0.494591			458	One-color	0	0.445857			458	One-color	0	0.47552
		459	One-color	0	0.447418			459	One-color	0	0.44898			459	One-color	0	0.412039
		460	One-color	0	0.480968			460	One-color	0	0.364499			460	One-color	0	0.423956
		461	One-color	0	0.469474			461	One-color	0	0.461304			461	One-color	0	0.45449
		462	One-color	0	0.511622			462	One-color	0	0.415404			462	One-color	0	0.512839
		463	One-color	0	0.538782			463	One-color	0	0.492331			463	One-color	0	0.514339
		464	One-color	0	0.450368			464	One-color	0	0.462193			464	One-color	0	0.492711
		465	One-color	0	0.427101			465	One-color	0	0.464674			465	One-color	0	0.488625
		466	One-color	0	0.477007			466	One-color	0	0.528183			466	One-color	0	0.46881
		467	One-color	0	0.436302			467	One-color	0	0.467391			467	One-color	0	0.489145
		468	One-color	0	0.407282			468	One-color	0	0.471111			468	One-color	0	0.454106
		469	One-color	0	0.441477			469	One-color	0	0.506425			469	One-color	0	0.523485
		470	One-color	0	0.47827			470	One-color	0	0.491352			470	One-color	0	0.448121
		471	One-color	0	0.481919			471	One-color	0	0.509615			471	One-color	0	0.460047
		472	One-color	0	0.39146			472	One-color	0	0.457589			472	One-color	0	0.4541
		473	One-color	0	0.487424			473	One-color	0	0.470707			473	One-color	0	0.528669
		474	One-color	0	0.469083			474	One-color	0	0.456463			474	One-color	0	0.437958
		475	One-color	0	0.4975			475	One-color	0	0.44839			475	One-color	0	0.492531
		476	One-color	0	0.474313			476	One-color	0	0.497			476	One-color	0	0.489357
		477	One-color	0	0.448617			477	One-color	0	0.500567			477	One-color	0	0.327861
		478	One-color	0	0.475806			478	One-color	0	0.419873			478	One-color	0	0.448284
		479	One-color	0	0.421394			479	One-color	0	0.472917			479	One-color	0	0.472745
		480	One-color	0	0.482566			480	One-color	0	0.495111			480	One-color	0	0.5
		481	One-color	0	0.508371			481	One-color	0	0.470384			481	One-color	0	0.484147
		482	One-color	0	0.425896			482	One-color	0	0.447026			482	One-color	0	0.473148
		483	One-color	0	0.433498			483	One-color	0	0.494912			483	One-color	0	0.470122
		484	One-color	0	0.486531			484	One-color	0	0.467613			484	One-color	0	0.45541
		485	One-color	0	0.502789			485	One-color	0	0.505719			485	One-color	0	0.48556
		486	One-color	0	0.462908			486	One-color	0	0.493311			486	One-color	0	0.484575
		487	One-color	0	0.463257			487	One-color	0	0.451169			487	One-color	0	0.492083
		488	One-color	0	0.455808			488	One-color	0	0.498542			488	One-color	0	0.5
		489	One-color	0	0.518074			489	One-color	0	0.479592			489	One-color	0	0.536869
		490	One-color	0	0.460879			490	One-color	0	0.497824			490	One-color	0	0.514957
		491	One-color	0	0.439168			491	One-color	0	0.473867			491	One-color	0	0.492214
		492	One-color	0	0.53726			492	One-color	0	0.483922			492	One-color	0	0.495593
		493	One-color	0	0.472926			493	One-color	0	0.455861			493	One-color	0	0.460348
		494	One-color	0	0.494203			494	One-color	0	0.44707			494	One-color	0	0.442084
		495	One-color	0	0.492452			495	One-color	0	0.493605			495	One-color	0	0.461957
		496	One-color	0	0.489454			496	One-color	0	0.502716			496	One-color	0	0.417752
		497	One-color	0	0.490888			497	One-color	0	0.515839			497	One-color	0	0.446353
		498	One-color	0	0.474431			498	One-color	0	0.503143			498	One-color	0	0.437524
		499	One-color	0	0.416915			499	One-color	0	0.428363			499	One-color	0	0.461957
		0	One-color	10	0.770303			0	One-color	10	0.64875			0	One-color	10	0.680593
		1	One-color	10	0.754209			1	One-color	10	0.784641			1	One-color	10	0.655111
		2	One-color	10	0.76648			2	One-color	10	0.731831			2	One-color	10	0.547123
		3	One-color	10	0.763441			3	One-color	10	0.705523			3	One-color	10	0.54358
		4	One-color	10	0.715486			4	One-color	10	0.701887			4	One-color	10	0.675192
		5	One-color	10	0.785714			5	One-color	10	0.74539			5	One-color	10	0.596228
		6	One-color	10	0.748313			6	One-color	10	0.773309			6	One-color	10	0.633845
		7	One-color	10	0.826135			7	One-color	10	0.70029			7	One-color	10	0.613832
		8	One-color	10	0.793093			8	One-color	10	0.818101			8	One-color	10	0.692708
		9	One-color	10	0.746788			9	One-color	10	0.697674			9	One-color	10	0.637374
		10	One-color	10	0.752969			10	One-color	10	0.740716			10	One-color	10	0.545732
		11	One-color	10	0.780175			11	One-color	10	0.698186			11	One-color	10	0.63011
		12	One-color	10	0.755039			12	One-color	10	0.77261			12	One-color	10	0.624115
		13	One-color	10	0.67866			13	One-color	10	0.779307			13	One-color	10	0.596889
		14	One-color	10	0.805556			14	One-color	10	0.709013			14	One-color	10	0.59125
		15	One-color	10	0.719351			15	One-color	10	0.717425			15	One-color	10	0.645169
		16	One-color	10	0.809498			16	One-color	10	0.701728			16	One-color	10	0.572917
		17	One-color	10	0.821673			17	One-color	10	0.717021			17	One-color	10	0.623148
		18	One-color	10	0.751604			18	One-color	10	0.773777			18	One-color	10	0.653942
		19	One-color	10	0.737749			19	One-color	10	0.730423			19	One-color	10	0.606349
		20	One-color	10	0.774653			20	One-color	10	0.762755			20	One-color	10	0.688725
		21	One-color	10	0.732399			21	One-color	10	0.838889			21	One-color	10	0.691787
		22	One-color	10	0.747119			22	One-color	10	0.728909			22	One-color	10	0.586343
		23	One-color	10	0.764706			23	One-color	10	0.687669			23	One-color	10	0.551768
		24	One-color	10	0.842203			24	One-color	10	0.715879			24	One-color	10	0.601112
		25	One-color	10	0.701225			25	One-color	10	0.717854			25	One-color	10	0.560771
		26	One-color	10	0.738186			26	One-color	10	0.762207			26	One-color	10	0.697027
		27	One-color	10	0.774138			27	One-color	10	0.796512			27	One-color	10	0.695833
		28	One-color	10	0.770932			28	One-color	10	0.750817			28	One-color	10	0.647263
		29	One-color	10	0.725537			29	One-color	10	0.810523			29	One-color	10	0.610594
		30	One-color	10	0.760036			30	One-color	10	0.767574			30	One-color	10	0.709733
		31	One-color	10	0.741173			31	One-color	10	0.729379			31	One-color	10	0.557692
		32	One-color	10	0.773262			32	One-color	10	0.73617			32	One-color	10	0.674154
		33	One-color	10	0.753499			33	One-color	10	0.786659			33	One-color	10	0.643763
		34	One-color	10	0.744476			34	One-color	10	0.703855			34	One-color	10	0.631056
		35	One-color	10	0.748162			35	One-color	10	0.778912			35	One-color	10	0.57798
		36	One-color	10	0.734068			36	One-color	10	0.724864			36	One-color	10	0.643256
		37	One-color	10	0.737447			37	One-color	10	0.709956			37	One-color	10	0.709831
		38	One-color	10	0.698735			38	One-color	10	0.812551			38	One-color	10	0.667521
		39	One-color	10	0.721209			39	One-color	10	0.785569			39	One-color	10	0.676829
		40	One-color	10	0.776667			40	One-color	10	0.743668			40	One-color	10	0.634177
		41	One-color	10	0.708916			41	One-color	10	0.823214			41	One-color	10	0.66253
		42	One-color	10	0.683092			42	One-color	10	0.700181			42	One-color	10	0.665213
		43	One-color	10	0.72097			43	One-color	10	0.664777			43	One-color	10	0.50737
		44	One-color	10	0.770216			44	One-color	10	0.754181			44	One-color	10	0.591755
		45	One-color	10	0.791717			45	One-color	10	0.719638			45	One-color	10	0.737844
		46	One-color	10	0.732947			46	One-color	10	0.755682			46	One-color	10	0.648423
		47	One-color	10	0.744131			47	One-color	10	0.744565			47	One-color	10	0.714827
		48	One-color	10	0.796849			48	One-color	10	0.721158			48	One-color	10	0.62
		49	One-color	10	0.801638			49	One-color	10	0.732388			49	One-color	10	0.659574
		50	One-color	10	0.786314			50	One-color	10	0.710566			50	One-color	10	0.64966
		51	One-color	10	0.71918			51	One-color	10	0.725245			51	One-color	10	0.510375
		52	One-color	10	0.814155			52	One-color	10	0.691952			52	One-color	10	0.685208
		53	One-color	10	0.752551			53	One-color	10	0.734386			53	One-color	10	0.537843
		54	One-color	10	0.716164			54	One-color	10	0.761707			54	One-color	10	0.684574
		55	One-color	10	0.771429			55	One-color	10	0.722074			55	One-color	10	0.679838
		56	One-color	10	0.780883			56	One-color	10	0.729483			56	One-color	10	0.614742
		57	One-color	10	0.726744			57	One-color	10	0.762868			57	One-color	10	0.618881
		58	One-color	10	0.763626			58	One-color	10	0.727609			58	One-color	10	0.661923
		59	One-color	10	0.729403			59	One-color	10	0.763593			59	One-color	10	0.664894
		60	One-color	10	0.698516			60	One-color	10	0.797101			60	One-color	10	0.525372
		61	One-color	10	0.737538			61	One-color	10	0.750207			61	One-color	10	0.653646
		62	One-color	10	0.751377			62	One-color	10	0.67549			62	One-color	10	0.596014
		63	One-color	10	0.723069			63	One-color	10	0.697585			63	One-color	10	0.611702
		64	One-color	10	0.756463			64	One-color	10	0.760584			64	One-color	10	0.556159
		65	One-color	10	0.736553			65	One-color	10	0.757639			65	One-color	10	0.642558
		66	One-color	10	0.695922			66	One-color	10	0.77439			66	One-color	10	0.634591
		67	One-color	10	0.71935			67	One-color	10	0.72449			67	One-color	10	0.628311
		68	One-color	10	0.723579			68	One-color	10	0.753788			68	One-color	10	0.662801
		69	One-color	10	0.754096			69	One-color	10	0.72688			69	One-color	10	0.640388
		70	One-color	10	0.725723			70	One-color	10	0.719778			70	One-color	10	0.62468
		71	One-color	10	0.775128			71	One-color	10	0.640736			71	One-color	10	0.54098
		72	One-color	10	0.748179			72	One-color	10	0.795411			72	One-color	10	0.628077
		73	One-color	10	0.772649			73	One-color	10	0.721899			73	One-color	10	0.592705
		74	One-color	10	0.778656			74	One-color	10	0.74047			74	One-color	10	0.611273
		75	One-color	10	0.72379			75	One-color	10	0.755682			75	One-color	10	0.655232
		76	One-color	10	0.746278			76	One-color	10	0.785007			76	One-color	10	0.666289
		77	One-color	10	0.779637			77	One-color	10	0.745961			77	One-color	10	0.722611
		78	One-color	10	0.814838			78	One-color	10	0.696555			78	One-color	10	0.625217
		79	One-color	10	0.715042			79	One-color	10	0.648299			79	One-color	10	0.683442
		80	One-color	10	0.734007			80	One-color	10	0.783542			80	One-color	10	0.573869
		81	One-color	10	0.754616			81	One-color	10	0.705241			81	One-color	10	0.574468
		82	One-color	10	0.772819			82	One-color	10	0.699545			82	One-color	10	0.639205
		83	One-color	10	0.794205			83	One-color	10	0.725962			83	One-color	10	0.563178
		84	One-color	10	0.754842			84	One-color	10	0.705201			84	One-color	10	0.581884
		85	One-color	10	0.765418			85	One-color	10	0.709297			85	One-color	10	0.668222
		86	One-color	10	0.816316			86	One-color	10	0.724661			86	One-color	10	0.646684
		87	One-color	10	0.742216			87	One-color	10	0.657118			87	One-color	10	0.648889
		88	One-color	10	0.744681			88	One-color	10	0.780465			88	One-color	10	0.710106
		89	One-color	10	0.738704			89	One-color	10	0.742222			89	One-color	10	0.612865
		90	One-color	10	0.77621			90	One-color	10	0.72018			90	One-color	10	0.593981
		91	One-color	10	0.748039			91	One-color	10	0.763169			91	One-color	10	0.511646
		92	One-color	10	0.749467			92	One-color	10	0.717824			92	One-color	10	0.620751
		93	One-color	10	0.746487			93	One-color	10	0.812252			93	One-color	10	0.653232
		94	One-color	10	0.749415			94	One-color	10	0.733032			94	One-color	10	0.54473
		95	One-color	10	0.797386			95	One-color	10	0.842625			95	One-color	10	0.506346
		96	One-color	10	0.737339			96	One-color	10	0.809524			96	One-color	10	0.628086
		97	One-color	10	0.746804			97	One-color	10	0.763236			97	One-color	10	0.651652
		98	One-color	10	0.729898			98	One-color	10	0.777451			98	One-color	10	0.687434
		99	One-color	10	0.705295			99	One-color	10	0.740571			99	One-color	10	0.519401
		100	One-color	10	0.732716			100	One-color	10	0.725142			100	One-color	10	0.628049
		101	One-color	10	0.73297			101	One-color	10	0.698222			101	One-color	10	0.573385
		102	One-color	10	0.788462			102	One-color	10	0.679422			102	One-color	10	0.584936
		103	One-color	10	0.815556			103	One-color	10	0.719247			103	One-color	10	0.658425
		104	One-color	10	0.709754			104	One-color	10	0.652315			104	One-color	10	0.597692
		105	One-color	10	0.784204			105	One-color	10	0.703256			105	One-color	10	0.663538
		106	One-color	10	0.763776			106	One-color	10	0.702962			106	One-color	10	0.636473
		107	One-color	10	0.733943			107	One-color	10	0.718611			107	One-color	10	0.595202
		108	One-color	10	0.733242			108	One-color	10	0.751812			108	One-color	10	0.667092
		109	One-color	10	0.73499			109	One-color	10	0.703297			109	One-color	10	0.616013
		110	One-color	10	0.717718			110	One-color	10	0.722997			110	One-color	10	0.556463
		111	One-color	10	0.737142			111	One-color	10	0.770924			111	One-color	10	0.654653
		112	One-color	10	0.729841			112	One-color	10	0.692076			112	One-color	10	0.629608
		113	One-color	10	0.68263			113	One-color	10	0.68633			113	One-color	10	0.529617
		114	One-color	10	0.653559			114	One-color	10	0.774772			114	One-color	10	0.589963
		115	One-color	10	0.715743			115	One-color	10	0.751263			115	One-color	10	0.582067
		116	One-color	10	0.778319			116	One-color	10	0.732236			116	One-color	10	0.619615
		117	One-color	10	0.731561			117	One-color	10	0.689752			117	One-color	10	0.596545
		118	One-color	10	0.769012			118	One-color	10	0.800912			118	One-color	10	0.58033
		119	One-color	10	0.795486			119	One-color	10	0.784807			119	One-color	10	0.593855
		120	One-color	10	0.730597			120	One-color	10	0.777174			120	One-color	10	0.647086
		121	One-color	10	0.754658			121	One-color	10	0.644843			121	One-color	10	0.639205
		122	One-color	10	0.774194			122	One-color	10	0.754316			122	One-color	10	0.591813
		123	One-color	10	0.679037			123	One-color	10	0.7525			123	One-color	10	0.59228
		124	One-color	10	0.736458			124	One-color	10	0.69607			124	One-color	10	0.657595
		125	One-color	10	0.773268			125	One-color	10	0.660317			125	One-color	10	0.657181
		126	One-color	10	0.792223			126	One-color	10	0.757532			126	One-color	10	0.656589
		127	One-color	10	0.749674			127	One-color	10	0.683131			127	One-color	10	0.662963
		128	One-color	10	0.762352			128	One-color	10	0.729933			128	One-color	10	0.580476
		129	One-color	10	0.786474			129	One-color	10	0.652889			129	One-color	10	0.589338
		130	One-color	10	0.709644			130	One-color	10	0.718821			130	One-color	10	0.666304
		131	One-color	10	0.745719			131	One-color	10	0.691224			131	One-color	10	0.661857
		132	One-color	10	0.73885			132	One-color	10	0.736995			132	One-color	10	0.638823
		133	One-color	10	0.719259			133	One-color	10	0.730752			133	One-color	10	0.718317
		134	One-color	10	0.736404			134	One-color	10	0.693414			134	One-color	10	0.64878
		135	One-color	10	0.714098			135	One-color	10	0.735417			135	One-color	10	0.639799
		136	One-color	10	0.776596			136	One-color	10	0.787456			136	One-color	10	0.597815
		137	One-color	10	0.730374			137	One-color	10	0.728059			137	One-color	10	0.577374
		138	One-color	10	0.7682			138	One-color	10	0.666016			138	One-color	10	0.602041
		139	One-color	10	0.660932			139	One-color	10	0.766531			139	One-color	10	0.671298
		140	One-color	10	0.761922			140	One-color	10	0.759205			140	One-color	10	0.63694
		141	One-color	10	0.73238			141	One-color	10	0.779274			141	One-color	10	0.608696
		142	One-color	10	0.773377			142	One-color	10	0.766837			142	One-color	10	0.653828
		143	One-color	10	0.711828			143	One-color	10	0.715723			143	One-color	10	0.558048
		144	One-color	10	0.687054			144	One-color	10	0.721975			144	One-color	10	0.555753
		145	One-color	10	0.713278			145	One-color	10	0.675343			145	One-color	10	0.607108
		146	One-color	10	0.736667			146	One-color	10	0.705277			146	One-color	10	0.581081
		147	One-color	10	0.633379			147	One-color	10	0.696377			147	One-color	10	0.617772
		148	One-color	10	0.758598			148	One-color	10	0.764872			148	One-color	10	0.725486
		149	One-color	10	0.75269			149	One-color	10	0.768707			149	One-color	10	0.581424
		150	One-color	10	0.749084			150	One-color	10	0.710426			150	One-color	10	0.663556
		151	One-color	10	0.789583			151	One-color	10	0.752038			151	One-color	10	0.658316
		152	One-color	10	0.686067			152	One-color	10	0.773188			152	One-color	10	0.544917
		153	One-color	10	0.758878			153	One-color	10	0.81158			153	One-color	10	0.622227
		154	One-color	10	0.745465			154	One-color	10	0.772974			154	One-color	10	0.562648
		155	One-color	10	0.705107			155	One-color	10	0.734167			155	One-color	10	0.577778
		156	One-color	10	0.752877			156	One-color	10	0.704787			156	One-color	10	0.611111
		157	One-color	10	0.751461			157	One-color	10	0.671849			157	One-color	10	0.597239
		158	One-color	10	0.73563			158	One-color	10	0.716712			158	One-color	10	0.595442
		159	One-color	10	0.809687			159	One-color	10	0.741201			159	One-color	10	0.588235
		160	One-color	10	0.72601			160	One-color	10	0.692271			160	One-color	10	0.634711
		161	One-color	10	0.706085			161	One-color	10	0.72625			161	One-color	10	0.610692
		162	One-color	10	0.746439			162	One-color	10	0.783202			162	One-color	10	0.65
		163	One-color	10	0.726265			163	One-color	10	0.788961			163	One-color	10	0.697292
		164	One-color	10	0.711012			164	One-color	10	0.755923			164	One-color	10	0.656969
		165	One-color	10	0.746898			165	One-color	10	0.743189			165	One-color	10	0.64894
		166	One-color	10	0.708937			166	One-color	10	0.704592			166	One-color	10	0.701288
		167	One-color	10	0.658195			167	One-color	10	0.743902			167	One-color	10	0.662248
		168	One-color	10	0.779909			168	One-color	10	0.746444			168	One-color	10	0.595745
		169	One-color	10	0.768477			169	One-color	10	0.762755			169	One-color	10	0.596604
		170	One-color	10	0.757065			170	One-color	10	0.656535			170	One-color	10	0.656049
		171	One-color	10	0.782774			171	One-color	10	0.774868			171	One-color	10	0.603227
		172	One-color	10	0.796667			172	One-color	10	0.734706			172	One-color	10	0.625
		173	One-color	10	0.731539			173	One-color	10	0.684804			173	One-color	10	0.641815
		174	One-color	10	0.707672			174	One-color	10	0.732339			174	One-color	10	0.6148
		175	One-color	10	0.783458			175	One-color	10	0.738658			175	One-color	10	0.602316
		176	One-color	10	0.740569			176	One-color	10	0.833679			176	One-color	10	0.661188
		177	One-color	10	0.740761			177	One-color	10	0.707021			177	One-color	10	0.541628
		178	One-color	10	0.741667			178	One-color	10	0.794318			178	One-color	10	0.669344
		179	One-color	10	0.812696			179	One-color	10	0.791126			179	One-color	10	0.64778
		180	One-color	10	0.7657			180	One-color	10	0.751072			180	One-color	10	0.683204
		181	One-color	10	0.73428			181	One-color	10	0.722171			181	One-color	10	0.569519
		182	One-color	10	0.746318			182	One-color	10	0.792308			182	One-color	10	0.617949
		183	One-color	10	0.823317			183	One-color	10	0.748367			183	One-color	10	0.626301
		184	One-color	10	0.800353			184	One-color	10	0.722102			184	One-color	10	0.610544
		185	One-color	10	0.755586			185	One-color	10	0.67546			185	One-color	10	0.670213
		186	One-color	10	0.747692			186	One-color	10	0.695513			186	One-color	10	0.658923
		187	One-color	10	0.746843			187	One-color	10	0.780285			187	One-color	10	0.657672
		188	One-color	10	0.801717			188	One-color	10	0.648046			188	One-color	10	0.574647
		189	One-color	10	0.762714			189	One-color	10	0.835404			189	One-color	10	0.618249
		190	One-color	10	0.793203			190	One-color	10	0.739049			190	One-color	10	0.61406
		191	One-color	10	0.77643			191	One-color	10	0.749527			191	One-color	10	0.666667
		192	One-color	10	0.732722			192	One-color	10	0.611781			192	One-color	10	0.608392
		193	One-color	10	0.737963			193	One-color	10	0.731978			193	One-color	10	0.583562
		194	One-color	10	0.782799			194	One-color	10	0.704528			194	One-color	10	0.64946
		195	One-color	10	0.792231			195	One-color	10	0.767432			195	One-color	10	0.629902
		196	One-color	10	0.740139			196	One-color	10	0.695035			196	One-color	10	0.539039
		197	One-color	10	0.799323			197	One-color	10	0.770905			197	One-color	10	0.671658
		198	One-color	10	0.709459			198	One-color	10	0.730469			198	One-color	10	0.627217
		199	One-color	10	0.760524			199	One-color	10	0.746377			199	One-color	10	0.669255
		200	One-color	10	0.75035			200	One-color	10	0.687339			200	One-color	10	0.630652
		201	One-color	10	0.792464			201	One-color	10	0.678125			201	One-color	10	0.703481
		202	One-color	10	0.818451			202	One-color	10	0.633468			202	One-color	10	0.61823
		203	One-color	10	0.810455			203	One-color	10	0.694973			203	One-color	10	0.714611
		204	One-color	10	0.797448			204	One-color	10	0.734043			204	One-color	10	0.582386
		205	One-color	10	0.794884			205	One-color	10	0.733125			205	One-color	10	0.662174
		206	One-color	10	0.720749			206	One-color	10	0.738265			206	One-color	10	0.645521
		207	One-color	10	0.760978			207	One-color	10	0.6788			207	One-color	10	0.623188
		208	One-color	10	0.760467			208	One-color	10	0.782804			208	One-color	10	0.644017
		209	One-color	10	0.74891			209	One-color	10	0.788265			209	One-color	10	0.66711
		210	One-color	10	0.67916			210	One-color	10	0.755176			210	One-color	10	0.631378
		211	One-color	10	0.695118			211	One-color	10	0.796621			211	One-color	10	0.565556
		212	One-color	10	0.727802			212	One-color	10	0.758865			212	One-color	10	0.604379
		213	One-color	10	0.77024			213	One-color	10	0.7366			213	One-color	10	0.64388
		214	One-color	10	0.727859			214	One-color	10	0.737714			214	One-color	10	0.636389
		215	One-color	10	0.742888			215	One-color	10	0.725486			215	One-color	10	0.626857
		216	One-color	10	0.732073			216	One-color	10	0.807425			216	One-color	10	0.596954
		217	One-color	10	0.786185			217	One-color	10	0.7075			217	One-color	10	0.576481
		218	One-color	10	0.775898			218	One-color	10	0.767992			218	One-color	10	0.578704
		219	One-color	10	0.762085			219	One-color	10	0.707737			219	One-color	10	0.695752
		220	One-color	10	0.764392			220	One-color	10	0.796621			220	One-color	10	0.682889
		221	One-color	10	0.674643			221	One-color	10	0.741906			221	One-color	10	0.628636
		222	One-color	10	0.743182			222	One-color	10	0.700861			222	One-color	10	0.595109
		223	One-color	10	0.763516			223	One-color	10	0.7282			223	One-color	10	0.681087
		224	One-color	10	0.769871			224	One-color	10	0.700711			224	One-color	10	0.6678
		225	One-color	10	0.785983			225	One-color	10	0.733399			225	One-color	10	0.619857
		226	One-color	10	0.8125			226	One-color	10	0.805011			226	One-color	10	0.647963
		227	One-color	10	0.759034			227	One-color	10	0.745227			227	One-color	10	0.60094
		228	One-color	10	0.751163			228	One-color	10	0.738131			228	One-color	10	0.67732
		229	One-color	10	0.820312			229	One-color	10	0.741439			229	One-color	10	0.585556
		230	One-color	10	0.8331			230	One-color	10	0.70922			230	One-color	10	0.694149
		231	One-color	10	0.700798			231	One-color	10	0.745116			231	One-color	10	0.585816
		232	One-color	10	0.750329			232	One-color	10	0.799537			232	One-color	10	0.623542
		233	One-color	10	0.730812			233	One-color	10	0.702306			233	One-color	10	0.614796
		234	One-color	10	0.751819			234	One-color	10	0.753762			234	One-color	10	0.658213
		235	One-color	10	0.798246			235	One-color	10	0.685014			235	One-color	10	0.658489
		236	One-color	10	0.746047			236	One-color	10	0.759631			236	One-color	10	0.559492
		237	One-color	10	0.785714			237	One-color	10	0.709565			237	One-color	10	0.611376
		238	One-color	10	0.788811			238	One-color	10	0.689362			238	One-color	10	0.665657
		239	One-color	10	0.72302			239	One-color	10	0.766667			239	One-color	10	0.624753
		240	One-color	10	0.764812			240	One-color	10	0.769669			240	One-color	10	0.65792
		241	One-color	10	0.683743			241	One-color	10	0.69697			241	One-color	10	0.599564
		242	One-color	10	0.798406			242	One-color	10	0.768002			242	One-color	10	0.636401
		243	One-color	10	0.727174			243	One-color	10	0.801947			243	One-color	10	0.650022
		244	One-color	10	0.814883			244	One-color	10	0.72824			244	One-color	10	0.600171
		245	One-color	10	0.735004			245	One-color	10	0.59593			245	One-color	10	0.670466
		246	One-color	10	0.750132			246	One-color	10	0.657801			246	One-color	10	0.527421
		247	One-color	10	0.741472			247	One-color	10	0.740365			247	One-color	10	0.673666
		248	One-color	10	0.698555			248	One-color	10	0.694849			248	One-color	10	0.609
		249	One-color	10	0.786195			249	One-color	10	0.651389			249	One-color	10	0.568576
		250	One-color	10	0.763385			250	One-color	10	0.712992			250	One-color	10	0.674861
		251	One-color	10	0.685688			251	One-color	10	0.642923			251	One-color	10	0.633102
		252	One-color	10	0.731205			252	One-color	10	0.745169			252	One-color	10	0.661229
		253	One-color	10	0.728955			253	One-color	10	0.781431			253	One-color	10	0.644218
		254	One-color	10	0.742825			254	One-color	10	0.806692			254	One-color	10	0.581825
		255	One-color	10	0.79127			255	One-color	10	0.759673			255	One-color	10	0.613325
		256	One-color	10	0.764335			256	One-color	10	0.797793			256	One-color	10	0.704657
		257	One-color	10	0.73304			257	One-color	10	0.723913			257	One-color	10	0.540652
		258	One-color	10	0.747538			258	One-color	10	0.743256			258	One-color	10	0.535239
		259	One-color	10	0.756211			259	One-color	10	0.773556			259	One-color	10	0.611724
		260	One-color	10	0.775479			260	One-color	10	0.772309			260	One-color	10	0.63904
		261	One-color	10	0.712833			261	One-color	10	0.828073			261	One-color	10	0.665796
		262	One-color	10	0.774934			262	One-color	10	0.77001			262	One-color	10	0.626896
		263	One-color	10	0.760538			263	One-color	10	0.702083			263	One-color	10	0.581938
		264	One-color	10	0.753523			264	One-color	10	0.77594			264	One-color	10	0.611869
		265	One-color	10	0.758537			265	One-color	10	0.790657			265	One-color	10	0.614379
		266	One-color	10	0.765443			266	One-color	10	0.74697			266	One-color	10	0.708333
		267	One-color	10	0.776632			267	One-color	10	0.810227			267	One-color	10	0.548526
		268	One-color	10	0.756219			268	One-color	10	0.770244			268	One-color	10	0.63843
		269	One-color	10	0.7525			269	One-color	10	0.762393			269	One-color	10	0.634903
		270	One-color	10	0.71325			270	One-color	10	0.771234			270	One-color	10	0.665314
		271	One-color	10	0.764665			271	One-color	10	0.748162			271	One-color	10	0.545132
		272	One-color	10	0.779278			272	One-color	10	0.679196			272	One-color	10	0.739323
		273	One-color	10	0.720513			273	One-color	10	0.687169			273	One-color	10	0.672046
		274	One-color	10	0.739382			274	One-color	10	0.793705			274	One-color	10	0.666414
		275	One-color	10	0.698498			275	One-color	10	0.706304			275	One-color	10	0.653759
		276	One-color	10	0.71533			276	One-color	10	0.740691			276	One-color	10	0.659574
		277	One-color	10	0.753836			277	One-color	10	0.772974			277	One-color	10	0.589932
		278	One-color	10	0.720242			278	One-color	10	0.749591			278	One-color	10	0.650421
		279	One-color	10	0.786088			279	One-color	10	0.76615			279	One-color	10	0.693841
		280	One-color	10	0.796023			280	One-color	10	0.757712			280	One-color	10	0.572134
		281	One-color	10	0.739826			281	One-color	10	0.784065			281	One-color	10	0.524586
		282	One-color	10	0.783725			282	One-color	10	0.786458			282	One-color	10	0.668889
		283	One-color	10	0.755077			283	One-color	10	0.686047			283	One-color	10	0.623877
		284	One-color	10	0.687229			284	One-color	10	0.72739			284	One-color	10	0.710569
		285	One-color	10	0.750194			285	One-color	10	0.725278			285	One-color	10	0.59647
		286	One-color	10	0.759096			286	One-color	10	0.767292			286	One-color	10	0.633478
		287	One-color	10	0.725758			287	One-color	10	0.758614			287	One-color	10	0.631519
		288	One-color	10	0.733822			288	One-color	10	0.741553			288	One-color	10	0.577551
		289	One-color	10	0.796275			289	One-color	10	0.781206			289	One-color	10	0.585192
		290	One-color	10	0.775909			290	One-color	10	0.748005			290	One-color	10	0.551916
		291	One-color	10	0.719492			291	One-color	10	0.744081			291	One-color	10	0.578231
		292	One-color	10	0.803107			292	One-color	10	0.722479			292	One-color	10	0.643094
		293	One-color	10	0.713903			293	One-color	10	0.747606			293	One-color	10	0.62549
		294	One-color	10	0.753806			294	One-color	10	0.715909			294	One-color	10	0.607729
		295	One-color	10	0.739508			295	One-color	10	0.71875			295	One-color	10	0.536545
		296	One-color	10	0.74868			296	One-color	10	0.717234			296	One-color	10	0.589014
		297	One-color	10	0.722023			297	One-color	10	0.745594			297	One-color	10	0.561064
		298	One-color	10	0.673928			298	One-color	10	0.752551			298	One-color	10	0.555102
		299	One-color	10	0.765876			299	One-color	10	0.738243			299	One-color	10	0.660326
		300	One-color	10	0.742593			300	One-color	10	0.734375			300	One-color	10	0.62
		301	One-color	10	0.785876			301	One-color	10	0.727187			301	One-color	10	0.604855
		302	One-color	10	0.731231			302	One-color	10	0.736648			302	One-color	10	0.616667
		303	One-color	10	0.664973			303	One-color	10	0.7			303	One-color	10	0.565167
		304	One-color	10	0.787234			304	One-color	10	0.720044			304	One-color	10	0.60407
		305	One-color	10	0.735658			305	One-color	10	0.71286			305	One-color	10	0.539424
		306	One-color	10	0.692628			306	One-color	10	0.70234			306	One-color	10	0.65492
		307	One-color	10	0.818302			307	One-color	10	0.75869			307	One-color	10	0.659722
		308	One-color	10	0.700502			308	One-color	10	0.79144			308	One-color	10	0.671733
		309	One-color	10	0.754188			309	One-color	10	0.728511			309	One-color	10	0.625
		310	One-color	10	0.736332			310	One-color	10	0.74099			310	One-color	10	0.611631
		311	One-color	10	0.775224			311	One-color	10	0.78276			311	One-color	10	0.62283
		312	One-color	10	0.768301			312	One-color	10	0.636809			312	One-color	10	0.53617
		313	One-color	10	0.81117			313	One-color	10	0.667924			313	One-color	10	0.585432
		314	One-color	10	0.760295			314	One-color	10	0.742636			314	One-color	10	0.58799
		315	One-color	10	0.774355			315	One-color	10	0.743			315	One-color	10	0.519097
		316	One-color	10	0.760882			316	One-color	10	0.681077			316	One-color	10	0.609318
		317	One-color	10	0.827223			317	One-color	10	0.704566			317	One-color	10	0.628478
		318	One-color	10	0.736659			318	One-color	10	0.669729			318	One-color	10	0.617037
		319	One-color	10	0.786476			319	One-color	10	0.774074			319	One-color	10	0.667881
		320	One-color	10	0.79094			320	One-color	10	0.691017			320	One-color	10	0.516919
		321	One-color	10	0.721191			321	One-color	10	0.715407			321	One-color	10	0.583414
		322	One-color	10	0.758406			322	One-color	10	0.711915			322	One-color	10	0.614494
		323	One-color	10	0.759673			323	One-color	10	0.792727			323	One-color	10	0.674441
		324	One-color	10	0.765306			324	One-color	10	0.757986			324	One-color	10	0.580966
		325	One-color	10	0.733032			325	One-color	10	0.715677			325	One-color	10	0.609931
		326	One-color	10	0.688007			326	One-color	10	0.693166			326	One-color	10	0.566836
		327	One-color	10	0.76546			327	One-color	10	0.698582			327	One-color	10	0.691731
		328	One-color	10	0.7083			328	One-color	10	0.688312			328	One-color	10	0.608386
		329	One-color	10	0.730076			329	One-color	10	0.700311			329	One-color	10	0.613576
		330	One-color	10	0.827652			330	One-color	10	0.675557			330	One-color	10	0.608523
		331	One-color	10	0.726531			331	One-color	10	0.78278			331	One-color	10	0.642344
		332	One-color	10	0.799183			332	One-color	10	0.821887			332	One-color	10	0.578083
		333	One-color	10	0.761802			333	One-color	10	0.708959			333	One-color	10	0.622222
		334	One-color	10	0.741651			334	One-color	10	0.736686			334	One-color	10	0.66812
		335	One-color	10	0.784668			335	One-color	10	0.807692			335	One-color	10	0.576161
		336	One-color	10	0.738332			336	One-color	10	0.727447			336	One-color	10	0.607179
		337	One-color	10	0.737193			337	One-color	10	0.745155			337	One-color	10	0.678108
		338	One-color	10	0.826841			338	One-color	10	0.6637			338	One-color	10	0.637021
		339	One-color	10	0.773538			339	One-color	10	0.789507			339	One-color	10	0.628844
		340	One-color	10	0.773449			340	One-color	10	0.662037			340	One-color	10	0.650355
		341	One-color	10	0.738225			341	One-color	10	0.633107			341	One-color	10	0.644182
		342	One-color	10	0.710744			342	One-color	10	0.736281			342	One-color	10	0.669384
		343	One-color	10	0.741637			343	One-color	10	0.745882			343	One-color	10	0.686124
		344	One-color	10	0.67265			344	One-color	10	0.688252			344	One-color	10	0.608097
		345	One-color	10	0.732628			345	One-color	10	0.774529			345	One-color	10	0.54371
		346	One-color	10	0.75576			346	One-color	10	0.790956			346	One-color	10	0.60102
		347	One-color	10	0.730769			347	One-color	10	0.747103			347	One-color	10	0.657959
		348	One-color	10	0.761172			348	One-color	10	0.749629			348	One-color	10	0.668357
		349	One-color	10	0.781915			349	One-color	10	0.734568			349	One-color	10	0.721702
		350	One-color	10	0.719206			350	One-color	10	0.754497			350	One-color	10	0.616168
		351	One-color	10	0.780395			351	One-color	10	0.761154			351	One-color	10	0.626873
		352	One-color	10	0.740608			352	One-color	10	0.771666			352	One-color	10	0.611568
		353	One-color	10	0.702955			353	One-color	10	0.732639			353	One-color	10	0.610337
		354	One-color	10	0.736741			354	One-color	10	0.726307			354	One-color	10	0.641544
		355	One-color	10	0.75898			355	One-color	10	0.697619			355	One-color	10	0.570899
		356	One-color	10	0.753045			356	One-color	10	0.633791			356	One-color	10	0.695511
		357	One-color	10	0.738267			357	One-color	10	0.712929			357	One-color	10	0.57
		358	One-color	10	0.726911			358	One-color	10	0.758448			358	One-color	10	0.636047
		359	One-color	10	0.767825			359	One-color	10	0.689398			359	One-color	10	0.585539
		360	One-color	10	0.719178			360	One-color	10	0.662802			360	One-color	10	0.610465
		361	One-color	10	0.781319			361	One-color	10	0.718194			361	One-color	10	0.62424
		362	One-color	10	0.751518			362	One-color	10	0.712941			362	One-color	10	0.574651
		363	One-color	10	0.758683			363	One-color	10	0.689312			363	One-color	10	0.700532
		364	One-color	10	0.717966			364	One-color	10	0.720259			364	One-color	10	0.559231
		365	One-color	10	0.746277			365	One-color	10	0.740142			365	One-color	10	0.616471
		366	One-color	10	0.745565			366	One-color	10	0.726343			366	One-color	10	0.613613
		367	One-color	10	0.745341			367	One-color	10	0.628154			367	One-color	10	0.616078
		368	One-color	10	0.710714			368	One-color	10	0.693651			368	One-color	10	0.590208
		369	One-color	10	0.709888			369	One-color	10	0.762246			369	One-color	10	0.567242
		370	One-color	10	0.763575			370	One-color	10	0.848973			370	One-color	10	0.549099
		371	One-color	10	0.706796			371	One-color	10	0.770085			371	One-color	10	0.612408
		372	One-color	10	0.777794			372	One-color	10	0.696023			372	One-color	10	0.535393
		373	One-color	10	0.735927			373	One-color	10	0.747059			373	One-color	10	0.658148
		374	One-color	10	0.780542			374	One-color	10	0.757267			374	One-color	10	0.514472
		375	One-color	10	0.735948			375	One-color	10	0.709065			375	One-color	10	0.618687
		376	One-color	10	0.763825			376	One-color	10	0.791359			376	One-color	10	0.667163
		377	One-color	10	0.728748			377	One-color	10	0.797674			377	One-color	10	0.636977
		378	One-color	10	0.811228			378	One-color	10	0.794118			378	One-color	10	0.563448
		379	One-color	10	0.769066			379	One-color	10	0.689452			379	One-color	10	0.672621
		380	One-color	10	0.793517			380	One-color	10	0.688016			380	One-color	10	0.6285
		381	One-color	10	0.710326			381	One-color	10	0.717909			381	One-color	10	0.6482
		382	One-color	10	0.759965			382	One-color	10	0.780363			382	One-color	10	0.626715
		383	One-color	10	0.709491			383	One-color	10	0.815366			383	One-color	10	0.631253
		384	One-color	10	0.753006			384	One-color	10	0.749557			384	One-color	10	0.610884
		385	One-color	10	0.730691			385	One-color	10	0.765757			385	One-color	10	0.588906
		386	One-color	10	0.755449			386	One-color	10	0.742661			386	One-color	10	0.582201
		387	One-color	10	0.698571			387	One-color	10	0.740434			387	One-color	10	0.691163
		388	One-color	10	0.733356			388	One-color	10	0.718615			388	One-color	10	0.6158
		389	One-color	10	0.773516			389	One-color	10	0.736025			389	One-color	10	0.594851
		390	One-color	10	0.803878			390	One-color	10	0.701277			390	One-color	10	0.566947
		391	One-color	10	0.776471			391	One-color	10	0.72549			391	One-color	10	0.609937
		392	One-color	10	0.726528			392	One-color	10	0.682826			392	One-color	10	0.652061
		393	One-color	10	0.776762			393	One-color	10	0.75			393	One-color	10	0.695899
		394	One-color	10	0.723718			394	One-color	10	0.709484			394	One-color	10	0.666975
		395	One-color	10	0.743263			395	One-color	10	0.712549			395	One-color	10	0.609808
		396	One-color	10	0.741243			396	One-color	10	0.694728			396	One-color	10	0.589484
		397	One-color	10	0.753018			397	One-color	10	0.703125			397	One-color	10	0.588007
		398	One-color	10	0.729989			398	One-color	10	0.7296			398	One-color	10	0.625116
		399	One-color	10	0.722158			399	One-color	10	0.701385			399	One-color	10	0.5901
		400	One-color	10	0.786778			400	One-color	10	0.758824			400	One-color	10	0.664307
		401	One-color	10	0.760504			401	One-color	10	0.768154			401	One-color	10	0.529503
		402	One-color	10	0.773746			402	One-color	10	0.691628			402	One-color	10	0.597174
		403	One-color	10	0.789457			403	One-color	10	0.741398			403	One-color	10	0.603936
		404	One-color	10	0.71697			404	One-color	10	0.667258			404	One-color	10	0.537615
		405	One-color	10	0.846995			405	One-color	10	0.720533			405	One-color	10	0.576963
		406	One-color	10	0.766413			406	One-color	10	0.808123			406	One-color	10	0.669729
		407	One-color	10	0.743541			407	One-color	10	0.79098			407	One-color	10	0.573469
		408	One-color	10	0.805855			408	One-color	10	0.745105			408	One-color	10	0.63074
		409	One-color	10	0.726664			409	One-color	10	0.72893			409	One-color	10	0.618178
		410	One-color	10	0.745686			410	One-color	10	0.72861			410	One-color	10	0.598292
		411	One-color	10	0.751142			411	One-color	10	0.681395			411	One-color	10	0.688492
		412	One-color	10	0.722947			412	One-color	10	0.77139			412	One-color	10	0.616548
		413	One-color	10	0.753033			413	One-color	10	0.742769			413	One-color	10	0.647647
		414	One-color	10	0.725016			414	One-color	10	0.731697			414	One-color	10	0.644075
		415	One-color	10	0.766153			415	One-color	10	0.749599			415	One-color	10	0.598636
		416	One-color	10	0.724696			416	One-color	10	0.7475			416	One-color	10	0.550045
		417	One-color	10	0.686275			417	One-color	10	0.8062			417	One-color	10	0.630682
		418	One-color	10	0.780038			418	One-color	10	0.70188			418	One-color	10	0.687075
		419	One-color	10	0.817002			419	One-color	10	0.696625			419	One-color	10	0.59596
		420	One-color	10	0.734209			420	One-color	10	0.790274			420	One-color	10	0.584749
		421	One-color	10	0.757428			421	One-color	10	0.795493			421	One-color	10	0.610544
		422	One-color	10	0.761189			422	One-color	10	0.716965			422	One-color	10	0.665116
		423	One-color	10	0.739535			423	One-color	10	0.7962			423	One-color	10	0.642
		424	One-color	10	0.739148			424	One-color	10	0.7542			424	One-color	10	0.570296
		425	One-color	10	0.743272			425	One-color	10	0.724609			425	One-color	10	0.693665
		426	One-color	10	0.80515			426	One-color	10	0.69898			426	One-color	10	0.60314
		427	One-color	10	0.710908			427	One-color	10	0.710624			427	One-color	10	0.649858
		428	One-color	10	0.801296			428	One-color	10	0.7768			428	One-color	10	0.676501
		429	One-color	10	0.765625			429	One-color	10	0.709619			429	One-color	10	0.663265
		430	One-color	10	0.738742			430	One-color	10	0.737441			430	One-color	10	0.668357
		431	One-color	10	0.758803			431	One-color	10	0.728497			431	One-color	10	0.60407
		432	One-color	10	0.792696			432	One-color	10	0.729149			432	One-color	10	0.681516
		433	One-color	10	0.723387			433	One-color	10	0.734118			433	One-color	10	0.619015
		434	One-color	10	0.762229			434	One-color	10	0.636687			434	One-color	10	0.690701
		435	One-color	10	0.761552			435	One-color	10	0.681231			435	One-color	10	0.694315
		436	One-color	10	0.724247			436	One-color	10	0.742527			436	One-color	10	0.655706
		437	One-color	10	0.732474			437	One-color	10	0.721639			437	One-color	10	0.570119
		438	One-color	10	0.751679			438	One-color	10	0.784922			438	One-color	10	0.65225
		439	One-color	10	0.726366			439	One-color	10	0.762599			439	One-color	10	0.701259
		440	One-color	10	0.762771			440	One-color	10	0.747036			440	One-color	10	0.593895
		441	One-color	10	0.775777			441	One-color	10	0.66565			441	One-color	10	0.714046
		442	One-color	10	0.76977			442	One-color	10	0.75185			442	One-color	10	0.566752
		443	One-color	10	0.717796			443	One-color	10	0.685535			443	One-color	10	0.535911
		444	One-color	10	0.81376			444	One-color	10	0.736957			444	One-color	10	0.530556
		445	One-color	10	0.812972			445	One-color	10	0.738248			445	One-color	10	0.600732
		446	One-color	10	0.817602			446	One-color	10	0.769162			446	One-color	10	0.578527
		447	One-color	10	0.702487			447	One-color	10	0.709669			447	One-color	10	0.607955
		448	One-color	10	0.7307			448	One-color	10	0.74606			448	One-color	10	0.618913
		449	One-color	10	0.725753			449	One-color	10	0.749188			449	One-color	10	0.724617
		450	One-color	10	0.810036			450	One-color	10	0.802078			450	One-color	10	0.582687
		451	One-color	10	0.745902			451	One-color	10	0.694398			451	One-color	10	0.551263
		452	One-color	10	0.830962			452	One-color	10	0.726935			452	One-color	10	0.646818
		453	One-color	10	0.7125			453	One-color	10	0.741779			453	One-color	10	0.584397
		454	One-color	10	0.703461			454	One-color	10	0.728976			454	One-color	10	0.563582
		455	One-color	10	0.75			455	One-color	10	0.716425			455	One-color	10	0.632695
		456	One-color	10	0.77506			456	One-color	10	0.704706			456	One-color	10	0.629457
		457	One-color	10	0.70471			457	One-color	10	0.755989			457	One-color	10	0.582718
		458	One-color	10	0.756268			458	One-color	10	0.838648			458	One-color	10	0.598333
		459	One-color	10	0.792251			459	One-color	10	0.768755			459	One-color	10	0.623915
		460	One-color	10	0.770455			460	One-color	10	0.745924			460	One-color	10	0.630381
		461	One-color	10	0.832711			461	One-color	10	0.736591			461	One-color	10	0.616667
		462	One-color	10	0.719415			462	One-color	10	0.65087			462	One-color	10	0.677234
		463	One-color	10	0.733743			463	One-color	10	0.769947			463	One-color	10	0.553602
		464	One-color	10	0.718403			464	One-color	10	0.730978			464	One-color	10	0.678076
		465	One-color	10	0.747826			465	One-color	10	0.735185			465	One-color	10	0.63648
		466	One-color	10	0.801724			466	One-color	10	0.725575			466	One-color	10	0.564379
		467	One-color	10	0.782504			467	One-color	10	0.734274			467	One-color	10	0.57203
		468	One-color	10	0.777113			468	One-color	10	0.751518			468	One-color	10	0.674807
		469	One-color	10	0.774364			469	One-color	10	0.802536			469	One-color	10	0.600386
		470	One-color	10	0.743842			470	One-color	10	0.700454			470	One-color	10	0.660233
		471	One-color	10	0.803158			471	One-color	10	0.634615			471	One-color	10	0.557908
		472	One-color	10	0.780604			472	One-color	10	0.686289			472	One-color	10	0.59832
		473	One-color	10	0.777363			473	One-color	10	0.734896			473	One-color	10	0.723732
		474	One-color	10	0.749799			474	One-color	10	0.77569			474	One-color	10	0.603893
		475	One-color	10	0.780812			475	One-color	10	0.695795			475	One-color	10	0.513354
		476	One-color	10	0.771336			476	One-color	10	0.746528			476	One-color	10	0.673274
		477	One-color	10	0.772383			477	One-color	10	0.746894			477	One-color	10	0.620748
		478	One-color	10	0.769231			478	One-color	10	0.802885			478	One-color	10	0.600354
		479	One-color	10	0.799206			479	One-color	10	0.666304			479	One-color	10	0.661939
		480	One-color	10	0.752887			480	One-color	10	0.706202			480	One-color	10	0.663421
		481	One-color	10	0.713404			481	One-color	10	0.829566			481	One-color	10	0.558614
		482	One-color	10	0.804779			482	One-color	10	0.651927			482	One-color	10	0.602441
		483	One-color	10	0.70678			483	One-color	10	0.769947			483	One-color	10	0.658964
		484	One-color	10	0.749472			484	One-color	10	0.716932			484	One-color	10	0.625464
		485	One-color	10	0.777012			485	One-color	10	0.770734			485	One-color	10	0.64283
		486	One-color	10	0.678552			486	One-color	10	0.774038			486	One-color	10	0.59475
		487	One-color	10	0.728274			487	One-color	10	0.717696			487	One-color	10	0.689614
		488	One-color	10	0.737532			488	One-color	10	0.676653			488	One-color	10	0.512855
		489	One-color	10	0.788913			489	One-color	10	0.735006			489	One-color	10	0.633333
		490	One-color	10	0.723039			490	One-color	10	0.720167			490	One-color	10	0.627358
		491	One-color	10	0.771739			491	One-color	10	0.737578			491	One-color	10	0.630093
		492	One-color	10	0.813996			492	One-color	10	0.694095			492	One-color	10	0.681818
		493	One-color	10	0.686473			493	One-color	10	0.723797			493	One-color	10	0.683943
		494	One-color	10	0.77116			494	One-color	10	0.747016			494	One-color	10	0.599284
		495	One-color	10	0.768657			495	One-color	10	0.736187			495	One-color	10	0.640734
		496	One-color	10	0.750891			496	One-color	10	0.671165			496	One-color	10	0.532609
		497	One-color	10	0.721433			497	One-color	10	0.752717			497	One-color	10	0.635556
		498	One-color	10	0.738079			498	One-color	10	0.713325			498	One-color	10	0.541419
		499	One-color	10	0.686806			499	One-color	10	0.749479			499	One-color	10	0.62657
		0	One-color	100	0.989851			0	One-color	100	0.99696			0	One-color	100	0.802614
		1	One-color	100	0.992278			1	One-color	100	1			1	One-color	100	0.790365
		2	One-color	100	0.993832			2	One-color	100	0.999074			2	One-color	100	0.779689
		3	One-color	100	0.993056			3	One-color	100	0.997284			3	One-color	100	0.803523
		4	One-color	100	0.982497			4	One-color	100	1			4	One-color	100	0.834375
		5	One-color	100	0.98981			5	One-color	100	1			5	One-color	100	0.770908
		6	One-color	100	0.988176			6	One-color	100	1			6	One-color	100	0.78062
		7	One-color	100	0.982989			7	One-color	100	0.998636			7	One-color	100	0.774746
		8	One-color	100	0.988771			8	One-color	100	0.99769			8	One-color	100	0.707565
		9	One-color	100	0.996947			9	One-color	100	0.999031			9	One-color	100	0.790584
		10	One-color	100	0.991325			10	One-color	100	0.999216			10	One-color	100	0.825487
		11	One-color	100	0.984024			11	One-color	100	1			11	One-color	100	0.850317
		12	One-color	100	0.996575			12	One-color	100	1			12	One-color	100	0.757495
		13	One-color	100	0.992354			13	One-color	100	1			13	One-color	100	0.808511
		14	One-color	100	0.991176			14	One-color	100	0.998641			14	One-color	100	0.797347
		15	One-color	100	0.994999			15	One-color	100	1			15	One-color	100	0.819328
		16	One-color	100	0.994498			16	One-color	100	1			16	One-color	100	0.77037
		17	One-color	100	0.997154			17	One-color	100	1			17	One-color	100	0.879924
		18	One-color	100	0.989707			18	One-color	100	0.999122			18	One-color	100	0.833069
		19	One-color	100	0.982386			19	One-color	100	1			19	One-color	100	0.765886
		20	One-color	100	0.991615			20	One-color	100	0.998021			20	One-color	100	0.787591
		21	One-color	100	0.989027			21	One-color	100	1			21	One-color	100	0.785481
		22	One-color	100	0.987855			22	One-color	100	0.996068			22	One-color	100	0.783529
		23	One-color	100	0.992031			23	One-color	100	0.998667			23	One-color	100	0.814646
		24	One-color	100	0.992823			24	One-color	100	0.999592			24	One-color	100	0.879594
		25	One-color	100	0.995219			25	One-color	100	1			25	One-color	100	0.82381
		26	One-color	100	0.996569			26	One-color	100	1			26	One-color	100	0.755297
		27	One-color	100	0.996431			27	One-color	100	0.998416			27	One-color	100	0.764066
		28	One-color	100	0.989063			28	One-color	100	1			28	One-color	100	0.782675
		29	One-color	100	0.985626			29	One-color	100	0.998443			29	One-color	100	0.769292
		30	One-color	100	0.988911			30	One-color	100	0.997445			30	One-color	100	0.787755
		31	One-color	100	0.987923			31	One-color	100	1			31	One-color	100	0.756526
		32	One-color	100	0.978438			32	One-color	100	1			32	One-color	100	0.824122
		33	One-color	100	0.999762			33	One-color	100	1			33	One-color	100	0.76081
		34	One-color	100	0.987353			34	One-color	100	1			34	One-color	100	0.738298
		35	One-color	100	0.984559			35	One-color	100	0.998709			35	One-color	100	0.821558
		36	One-color	100	0.983376			36	One-color	100	1			36	One-color	100	0.801263
		37	One-color	100	0.997526			37	One-color	100	0.998235			37	One-color	100	0.863914
		38	One-color	100	0.989366			38	One-color	100	0.999224			38	One-color	100	0.788376
		39	One-color	100	0.995599			39	One-color	100	1			39	One-color	100	0.734323
		40	One-color	100	0.986816			40	One-color	100	1			40	One-color	100	0.781703
		41	One-color	100	0.986147			41	One-color	100	1			41	One-color	100	0.750521
		42	One-color	100	0.995259			42	One-color	100	1			42	One-color	100	0.8284
		43	One-color	100	0.984234			43	One-color	100	0.999335			43	One-color	100	0.773551
		44	One-color	100	0.996275			44	One-color	100	1			44	One-color	100	0.755342
		45	One-color	100	0.990753			45	One-color	100	0.999335			45	One-color	100	0.765595
		46	One-color	100	0.981354			46	One-color	100	1			46	One-color	100	0.780638
		47	One-color	100	0.992513			47	One-color	100	0.999339			47	One-color	100	0.804924
		48	One-color	100	0.993421			48	One-color	100	1			48	One-color	100	0.776757
		49	One-color	100	0.990459			49	One-color	100	1			49	One-color	100	0.762132
		50	One-color	100	0.99213			50	One-color	100	1			50	One-color	100	0.736473
		51	One-color	100	0.992588			51	One-color	100	0.999075			51	One-color	100	0.774158
		52	One-color	100	0.988861			52	One-color	100	1			52	One-color	100	0.746461
		53	One-color	100	0.996657			53	One-color	100	0.998866			53	One-color	100	0.755515
		54	One-color	100	0.991935			54	One-color	100	0.99875			54	One-color	100	0.790465
		55	One-color	100	0.991997			55	One-color	100	0.997959			55	One-color	100	0.87293
		56	One-color	100	0.981036			56	One-color	100	1			56	One-color	100	0.807407
		57	One-color	100	0.994214			57	One-color	100	0.995833			57	One-color	100	0.776596
		58	One-color	100	0.988687			58	One-color	100	0.999242			58	One-color	100	0.81999
		59	One-color	100	0.995674			59	One-color	100	1			59	One-color	100	0.782252
		60	One-color	100	0.989189			60	One-color	100	0.999506			60	One-color	100	0.797193
		61	One-color	100	0.98694			61	One-color	100	1			61	One-color	100	0.770227
		62	One-color	100	0.991633			62	One-color	100	0.999054			62	One-color	100	0.747271
		63	One-color	100	0.982054			63	One-color	100	1			63	One-color	100	0.854995
		64	One-color	100	0.977624			64	One-color	100	0.996894			64	One-color	100	0.828056
		65	One-color	100	0.989437			65	One-color	100	0.998785			65	One-color	100	0.75269
		66	One-color	100	1			66	One-color	100	0.999235			66	One-color	100	0.819583
		67	One-color	100	0.991099			67	One-color	100	0.997727			67	One-color	100	0.798797
		68	One-color	100	0.983452			68	One-color	100	1			68	One-color	100	0.814452
		69	One-color	100	0.994601			69	One-color	100	1			69	One-color	100	0.832778
		70	One-color	100	0.99274			70	One-color	100	0.998818			70	One-color	100	0.774084
		71	One-color	100	0.988299			71	One-color	100	1			71	One-color	100	0.783409
		72	One-color	100	0.988404			72	One-color	100	0.999242			72	One-color	100	0.814665
		73	One-color	100	0.981037			73	One-color	100	1			73	One-color	100	0.718816
		74	One-color	100	0.978636			74	One-color	100	1			74	One-color	100	0.824
		75	One-color	100	0.996474			75	One-color	100	1			75	One-color	100	0.83424
		76	One-color	100	0.988852			76	One-color	100	0.997807			76	One-color	100	0.788729
		77	One-color	100	0.979848			77	One-color	100	0.999306			77	One-color	100	0.817599
		78	One-color	100	1			78	One-color	100	1			78	One-color	100	0.721974
		79	One-color	100	0.981247			79	One-color	100	1			79	One-color	100	0.772645
		80	One-color	100	0.992889			80	One-color	100	1			80	One-color	100	0.782533
		81	One-color	100	0.990299			81	One-color	100	1			81	One-color	100	0.806444
		82	One-color	100	0.995911			82	One-color	100	0.999008			82	One-color	100	0.778889
		83	One-color	100	0.993243			83	One-color	100	1			83	One-color	100	0.783636
		84	One-color	100	0.990005			84	One-color	100	0.999184			84	One-color	100	0.846532
		85	One-color	100	0.999786			85	One-color	100	1			85	One-color	100	0.787511
		86	One-color	100	0.996566			86	One-color	100	0.999622			86	One-color	100	0.798859
		87	One-color	100	0.985729			87	One-color	100	0.999149			87	One-color	100	0.778571
		88	One-color	100	0.992026			88	One-color	100	1			88	One-color	100	0.730978
		89	One-color	100	0.984626			89	One-color	100	1			89	One-color	100	0.834627
		90	One-color	100	0.989076			90	One-color	100	0.998934			90	One-color	100	0.812084
		91	One-color	100	0.995821			91	One-color	100	1			91	One-color	100	0.786444
		92	One-color	100	0.989035			92	One-color	100	0.998571			92	One-color	100	0.79219
		93	One-color	100	0.987263			93	One-color	100	0.998886			93	One-color	100	0.828387
		94	One-color	100	0.996199			94	One-color	100	0.998914			94	One-color	100	0.838384
		95	One-color	100	0.993355			95	One-color	100	0.999057			95	One-color	100	0.794832
		96	One-color	100	0.991222			96	One-color	100	0.999527			96	One-color	100	0.74587
		97	One-color	100	0.993635			97	One-color	100	0.999166			97	One-color	100	0.768366
		98	One-color	100	0.99407			98	One-color	100	1			98	One-color	100	0.74888
		99	One-color	100	0.988281			99	One-color	100	1			99	One-color	100	0.803891
		100	One-color	100	0.986994			100	One-color	100	1			100	One-color	100	0.699423
		101	One-color	100	0.988952			101	One-color	100	0.99838			101	One-color	100	0.736907
		102	One-color	100	1			102	One-color	100	0.996203			102	One-color	100	0.863636
		103	One-color	100	0.99931			103	One-color	100	0.998087			103	One-color	100	0.801425
		104	One-color	100	1			104	One-color	100	1			104	One-color	100	0.727959
		105	One-color	100	0.978947			105	One-color	100	0.999723			105	One-color	100	0.808747
		106	One-color	100	0.991848			106	One-color	100	1			106	One-color	100	0.79125
		107	One-color	100	0.997088			107	One-color	100	1			107	One-color	100	0.845636
		108	One-color	100	0.982285			108	One-color	100	0.999335			108	One-color	100	0.771401
		109	One-color	100	0.991656			109	One-color	100	0.999458			109	One-color	100	0.796509
		110	One-color	100	0.993988			110	One-color	100	1			110	One-color	100	0.812253
		111	One-color	100	1			111	One-color	100	0.999197			111	One-color	100	0.822415
		112	One-color	100	0.996495			112	One-color	100	1			112	One-color	100	0.810337
		113	One-color	100	0.985714			113	One-color	100	0.999118			113	One-color	100	0.806571
		114	One-color	100	0.983355			114	One-color	100	0.997475			114	One-color	100	0.807971
		115	One-color	100	0.989531			115	One-color	100	0.999592			115	One-color	100	0.822
		116	One-color	100	0.988543			116	One-color	100	0.999357			116	One-color	100	0.777003
		117	One-color	100	0.996224			117	One-color	100	0.997913			117	One-color	100	0.838875
		118	One-color	100	1			118	One-color	100	1			118	One-color	100	0.803523
		119	One-color	100	0.97242			119	One-color	100	1			119	One-color	100	0.834375
		120	One-color	100	0.987192			120	One-color	100	0.998447			120	One-color	100	0.808594
		121	One-color	100	0.988853			121	One-color	100	0.998948			121	One-color	100	0.80163
		122	One-color	100	0.991173			122	One-color	100	0.998696			122	One-color	100	0.799806
		123	One-color	100	0.98966			123	One-color	100	0.998039			123	One-color	100	0.775131
		124	One-color	100	0.991935			124	One-color	100	1			124	One-color	100	0.798469
		125	One-color	100	0.995711			125	One-color	100	0.998547			125	One-color	100	0.713333
		126	One-color	100	0.986537			126	One-color	100	0.998033			126	One-color	100	0.76713
		127	One-color	100	0.996671			127	One-color	100	1			127	One-color	100	0.819973
		128	One-color	100	0.989854			128	One-color	100	0.999557			128	One-color	100	0.817526
		129	One-color	100	0.994124			129	One-color	100	0.999037			129	One-color	100	0.801339
		130	One-color	100	0.987982			130	One-color	100	0.99881			130	One-color	100	0.75235
		131	One-color	100	0.985294			131	One-color	100	0.99878			131	One-color	100	0.803191
		132	One-color	100	0.995968			132	One-color	100	0.998447			132	One-color	100	0.789394
		133	One-color	100	0.986151			133	One-color	100	1			133	One-color	100	0.796353
		134	One-color	100	0.98497			134	One-color	100	0.998648			134	One-color	100	0.796569
		135	One-color	100	0.985291			135	One-color	100	1			135	One-color	100	0.811727
		136	One-color	100	1			136	One-color	100	0.998704			136	One-color	100	0.818414
		137	One-color	100	0.985495			137	One-color	100	0.998163			137	One-color	100	0.843578
		138	One-color	100	0.987604			138	One-color	100	1			138	One-color	100	0.834993
		139	One-color	100	0.993237			139	One-color	100	1			139	One-color	100	0.795508
		140	One-color	100	0.993415			140	One-color	100	0.999774			140	One-color	100	0.790876
		141	One-color	100	0.994243			141	One-color	100	0.99798			141	One-color	100	0.72093
		142	One-color	100	0.986486			142	One-color	100	1			142	One-color	100	0.744681
		143	One-color	100	0.994032			143	One-color	100	0.998261			143	One-color	100	0.8216
		144	One-color	100	0.989697			144	One-color	100	0.999109			144	One-color	100	0.733099
		145	One-color	100	0.994956			145	One-color	100	0.997622			145	One-color	100	0.750768
		146	One-color	100	0.990707			146	One-color	100	0.995963			146	One-color	100	0.750242
		147	One-color	100	0.982551			147	One-color	100	0.999522			147	One-color	100	0.790203
		148	One-color	100	0.988014			148	One-color	100	1			148	One-color	100	0.800511
		149	One-color	100	0.983758			149	One-color	100	0.998911			149	One-color	100	0.734694
		150	One-color	100	0.995996			150	One-color	100	0.999459			150	One-color	100	0.752972
		151	One-color	100	0.997138			151	One-color	100	0.996108			151	One-color	100	0.776304
		152	One-color	100	0.985528			152	One-color	100	0.997824			152	One-color	100	0.801418
		153	One-color	100	0.989809			153	One-color	100	1			153	One-color	100	0.802442
		154	One-color	100	0.988254			154	One-color	100	0.998333			154	One-color	100	0.814103
		155	One-color	100	0.989073			155	One-color	100	1			155	One-color	100	0.790743
		156	One-color	100	0.991935			156	One-color	100	1			156	One-color	100	0.687729
		157	One-color	100	0.987185			157	One-color	100	1			157	One-color	100	0.823951
		158	One-color	100	0.994872			158	One-color	100	0.998409			158	One-color	100	0.766624
		159	One-color	100	0.985188			159	One-color	100	0.999028			159	One-color	100	0.764904
		160	One-color	100	0.985946			160	One-color	100	0.999335			160	One-color	100	0.848732
		161	One-color	100	0.996633			161	One-color	100	1			161	One-color	100	0.828488
		162	One-color	100	0.99386			162	One-color	100	0.99854			162	One-color	100	0.779725
		163	One-color	100	0.994636			163	One-color	100	1			163	One-color	100	0.777369
		164	One-color	100	0.983667			164	One-color	100	1			164	One-color	100	0.764023
		165	One-color	100	0.99619			165	One-color	100	0.996068			165	One-color	100	0.772913
		166	One-color	100	0.988494			166	One-color	100	0.997826			166	One-color	100	0.817688
		167	One-color	100	0.984395			167	One-color	100	0.999597			167	One-color	100	0.850384
		168	One-color	100	0.992543			168	One-color	100	1			168	One-color	100	0.897933
		169	One-color	100	0.990776			169	One-color	100	1			169	One-color	100	0.723613
		170	One-color	100	0.997405			170	One-color	100	1			170	One-color	100	0.799565
		171	One-color	100	0.995945			171	One-color	100	0.998843			171	One-color	100	0.757436
		172	One-color	100	0.98331			172	One-color	100	1			172	One-color	100	0.795202
		173	One-color	100	0.987566			173	One-color	100	0.998892			173	One-color	100	0.773773
		174	One-color	100	0.985816			174	One-color	100	1			174	One-color	100	0.76482
		175	One-color	100	0.993615			175	One-color	100	0.997338			175	One-color	100	0.867857
		176	One-color	100	0.988077			176	One-color	100	1			176	One-color	100	0.777704
		177	One-color	100	1			177	One-color	100	1			177	One-color	100	0.714141
		178	One-color	100	0.999546			178	One-color	100	0.999346			178	One-color	100	0.75787
		179	One-color	100	0.986243			179	One-color	100	1			179	One-color	100	0.839583
		180	One-color	100	0.992063			180	One-color	100	0.998263			180	One-color	100	0.794461
		181	One-color	100	0.983121			181	One-color	100	0.999583			181	One-color	100	0.808357
		182	One-color	100	0.994051			182	One-color	100	0.999329			182	One-color	100	0.784301
		183	One-color	100	0.98679			183	One-color	100	0.997472			183	One-color	100	0.830523
		184	One-color	100	0.990968			184	One-color	100	0.998576			184	One-color	100	0.753571
		185	One-color	100	0.999311			185	One-color	100	1			185	One-color	100	0.782831
		186	One-color	100	0.98501			186	One-color	100	1			186	One-color	100	0.854206
		187	One-color	100	0.989679			187	One-color	100	1			187	One-color	100	0.839352
		188	One-color	100	0.986191			188	One-color	100	0.998264			188	One-color	100	0.704471
		189	One-color	100	0.980695			189	One-color	100	0.999362			189	One-color	100	0.785098
		190	One-color	100	0.997062			190	One-color	100	0.998936			190	One-color	100	0.825662
		191	One-color	100	0.990196			191	One-color	100	0.999034			191	One-color	100	0.789847
		192	One-color	100	0.991085			192	One-color	100	0.997326			192	One-color	100	0.745673
		193	One-color	100	0.989245			193	One-color	100	0.998188			193	One-color	100	0.815046
		194	One-color	100	0.995833			194	One-color	100	0.999256			194	One-color	100	0.798792
		195	One-color	100	0.996375			195	One-color	100	0.999483			195	One-color	100	0.719253
		196	One-color	100	0.992607			196	One-color	100	0.998564			196	One-color	100	0.799071
		197	One-color	100	0.98285			197	One-color	100	0.998413			197	One-color	100	0.84908
		198	One-color	100	0.990515			198	One-color	100	1			198	One-color	100	0.832856
		199	One-color	100	0.987603			199	One-color	100	1			199	One-color	100	0.768495
		200	One-color	100	0.991196			200	One-color	100	0.99628			200	One-color	100	0.800725
		201	One-color	100	0.995429			201	One-color	100	0.997521			201	One-color	100	0.819955
		202	One-color	100	0.999554			202	One-color	100	1			202	One-color	100	0.792453
		203	One-color	100	0.993635			203	One-color	100	0.998696			203	One-color	100	0.765734
		204	One-color	100	0.997583			204	One-color	100	0.998667			204	One-color	100	0.842561
		205	One-color	100	0.99359			205	One-color	100	0.997942			205	One-color	100	0.743961
		206	One-color	100	0.9947			206	One-color	100	1			206	One-color	100	0.787982
		207	One-color	100	0.997214			207	One-color	100	0.998062			207	One-color	100	0.767493
		208	One-color	100	0.988571			208	One-color	100	1			208	One-color	100	0.757503
		209	One-color	100	0.993534			209	One-color	100	0.99857			209	One-color	100	0.819512
		210	One-color	100	0.986359			210	One-color	100	0.99979			210	One-color	100	0.788043
		211	One-color	100	0.985774			211	One-color	100	1			211	One-color	100	0.791576
		212	One-color	100	0.979808			212	One-color	100	1			212	One-color	100	0.844961
		213	One-color	100	0.996524			213	One-color	100	1			213	One-color	100	0.742222
		214	One-color	100	0.985507			214	One-color	100	0.998046			214	One-color	100	0.854592
		215	One-color	100	0.997396			215	One-color	100	0.997999			215	One-color	100	0.743958
		216	One-color	100	0.993462			216	One-color	100	1			216	One-color	100	0.863434
		217	One-color	100	0.982583			217	One-color	100	1			217	One-color	100	0.87378
		218	One-color	100	0.996224			218	One-color	100	0.999556			218	One-color	100	0.814626
		219	One-color	100	0.981335			219	One-color	100	0.999773			219	One-color	100	0.817925
		220	One-color	100	0.990899			220	One-color	100	0.996809			220	One-color	100	0.7343
		221	One-color	100	0.99265			221	One-color	100	0.996581			221	One-color	100	0.842894
		222	One-color	100	0.971882			222	One-color	100	0.99913			222	One-color	100	0.775136
		223	One-color	100	1			223	One-color	100	1			223	One-color	100	0.851743
		224	One-color	100	0.996404			224	One-color	100	0.994857			224	One-color	100	0.84676
		225	One-color	100	0.980145			225	One-color	100	1			225	One-color	100	0.723333
		226	One-color	100	0.985132			226	One-color	100	1			226	One-color	100	0.696543
		227	One-color	100	0.996173			227	One-color	100	0.999375			227	One-color	100	0.765528
		228	One-color	100	1			228	One-color	100	1			228	One-color	100	0.753778
		229	One-color	100	0.98831			229	One-color	100	0.997995			229	One-color	100	0.827853
		230	One-color	100	0.985856			230	One-color	100	1			230	One-color	100	0.746977
		231	One-color	100	0.985737			231	One-color	100	0.997873			231	One-color	100	0.849859
		232	One-color	100	0.989846			232	One-color	100	1			232	One-color	100	0.802498
		233	One-color	100	0.99005			233	One-color	100	1			233	One-color	100	0.746294
		234	One-color	100	0.995229			234	One-color	100	0.998612			234	One-color	100	0.696217
		235	One-color	100	0.990017			235	One-color	100	1			235	One-color	100	0.795206
		236	One-color	100	0.979981			236	One-color	100	0.998866			236	One-color	100	0.806779
		237	One-color	100	0.981481			237	One-color	100	0.998639			237	One-color	100	0.78913
		238	One-color	100	0.999017			238	One-color	100	1			238	One-color	100	0.768221
		239	One-color	100	0.992488			239	One-color	100	1			239	One-color	100	0.81
		240	One-color	100	0.996041			240	One-color	100	0.999517			240	One-color	100	0.790909
		241	One-color	100	0.994204			241	One-color	100	0.998435			241	One-color	100	0.835763
		242	One-color	100	0.996269			242	One-color	100	0.998381			242	One-color	100	0.777275
		243	One-color	100	0.98539			243	One-color	100	1			243	One-color	100	0.798152
		244	One-color	100	0.980063			244	One-color	100	1			244	One-color	100	0.835772
		245	One-color	100	0.985093			245	One-color	100	1			245	One-color	100	0.822904
		246	One-color	100	0.988281			246	One-color	100	0.999271			246	One-color	100	0.814286
		247	One-color	100	0.984212			247	One-color	100	1			247	One-color	100	0.822751
		248	One-color	100	1			248	One-color	100	0.998184			248	One-color	100	0.741787
		249	One-color	100	0.996163			249	One-color	100	0.999149			249	One-color	100	0.798524
		250	One-color	100	0.995092			250	One-color	100	0.998363			250	One-color	100	0.741004
		251	One-color	100	0.989185			251	One-color	100	0.997095			251	One-color	100	0.753901
		252	One-color	100	0.988087			252	One-color	100	0.999129			252	One-color	100	0.806229
		253	One-color	100	0.991636			253	One-color	100	0.997052			253	One-color	100	0.707772
		254	One-color	100	0.994366			254	One-color	100	1			254	One-color	100	0.765608
		255	One-color	100	0.98961			255	One-color	100	1			255	One-color	100	0.832298
		256	One-color	100	0.990517			256	One-color	100	0.998889			256	One-color	100	0.798345
		257	One-color	100	0.995134			257	One-color	100	0.998516			257	One-color	100	0.78628
		258	One-color	100	0.975169			258	One-color	100	1			258	One-color	100	0.823017
		259	One-color	100	1			259	One-color	100	0.998641			259	One-color	100	0.848679
		260	One-color	100	0.981828			260	One-color	100	0.998518			260	One-color	100	0.783554
		261	One-color	100	1			261	One-color	100	0.997884			261	One-color	100	0.777973
		262	One-color	100	0.992267			262	One-color	100	0.998182			262	One-color	100	0.743704
		263	One-color	100	0.995803			263	One-color	100	0.999482			263	One-color	100	0.849026
		264	One-color	100	0.994792			264	One-color	100	0.997873			264	One-color	100	0.820158
		265	One-color	100	0.985769			265	One-color	100	1			265	One-color	100	0.781013
		266	One-color	100	0.994769			266	One-color	100	1			266	One-color	100	0.822292
		267	One-color	100	0.985632			267	One-color	100	1			267	One-color	100	0.822387
		268	One-color	100	0.982152			268	One-color	100	0.999084			268	One-color	100	0.769193
		269	One-color	100	0.986472			269	One-color	100	0.998148			269	One-color	100	0.757595
		270	One-color	100	0.992165			270	One-color	100	1			270	One-color	100	0.728424
		271	One-color	100	0.985313			271	One-color	100	1			271	One-color	100	0.803788
		272	One-color	100	0.981869			272	One-color	100	1			272	One-color	100	0.812196
		273	One-color	100	0.995364			273	One-color	100	1			273	One-color	100	0.777829
		274	One-color	100	0.978317			274	One-color	100	1			274	One-color	100	0.769504
		275	One-color	100	0.989704			275	One-color	100	0.997304			275	One-color	100	0.745906
		276	One-color	100	0.980857			276	One-color	100	0.999565			276	One-color	100	0.815652
		277	One-color	100	0.99264			277	One-color	100	0.998984			277	One-color	100	0.75
		278	One-color	100	0.996745			278	One-color	100	0.999375			278	One-color	100	0.795938
		279	One-color	100	0.993407			279	One-color	100	0.999769			279	One-color	100	0.801655
		280	One-color	100	0.997162			280	One-color	100	0.999111			280	One-color	100	0.790667
		281	One-color	100	0.993056			281	One-color	100	1			281	One-color	100	0.832016
		282	One-color	100	0.992085			282	One-color	100	1			282	One-color	100	0.750408
		283	One-color	100	0.986092			283	One-color	100	0.99929			283	One-color	100	0.815564
		284	One-color	100	1			284	One-color	100	0.999735			284	One-color	100	0.69949
		285	One-color	100	0.993196			285	One-color	100	0.998714			285	One-color	100	0.790665
		286	One-color	100	0.995193			286	One-color	100	0.998582			286	One-color	100	0.747166
		287	One-color	100	0.986825			287	One-color	100	1			287	One-color	100	0.802449
		288	One-color	100	0.981587			288	One-color	100	0.998033			288	One-color	100	0.810277
		289	One-color	100	0.983484			289	One-color	100	0.998936			289	One-color	100	0.800943
		290	One-color	100	0.990298			290	One-color	100	1			290	One-color	100	0.750992
		291	One-color	100	0.993515			291	One-color	100	1			291	One-color	100	0.777113
		292	One-color	100	0.992287			292	One-color	100	0.999796			292	One-color	100	0.840568
		293	One-color	100	0.987054			293	One-color	100	0.998942			293	One-color	100	0.771286
		294	One-color	100	0.996954			294	One-color	100	1			294	One-color	100	0.810641
		295	One-color	100	0.990323			295	One-color	100	0.99875			295	One-color	100	0.89159
		296	One-color	100	0.985425			296	One-color	100	1			296	One-color	100	0.760169
		297	One-color	100	1			297	One-color	100	1			297	One-color	100	0.781305
		298	One-color	100	0.995412			298	One-color	100	0.999374			298	One-color	100	0.822729
		299	One-color	100	0.995849			299	One-color	100	1			299	One-color	100	0.781136
		300	One-color	100	0.997115			300	One-color	100	1			300	One-color	100	0.820426
		301	One-color	100	0.994017			301	One-color	100	1			301	One-color	100	0.836957
		302	One-color	100	0.99594			302	One-color	100	0.99915			302	One-color	100	0.726136
		303	One-color	100	0.993863			303	One-color	100	1			303	One-color	100	0.819565
		304	One-color	100	0.999396			304	One-color	100	0.998004			304	One-color	100	0.763261
		305	One-color	100	0.97874			305	One-color	100	1			305	One-color	100	0.812152
		306	One-color	100	0.980872			306	One-color	100	0.998293			306	One-color	100	0.80785
		307	One-color	100	0.994112			307	One-color	100	0.999362			307	One-color	100	0.802494
		308	One-color	100	0.992593			308	One-color	100	0.999795			308	One-color	100	0.796604
		309	One-color	100	0.996154			309	One-color	100	0.999477			309	One-color	100	0.79244
		310	One-color	100	0.98064			310	One-color	100	0.998109			310	One-color	100	0.828267
		311	One-color	100	0.992283			311	One-color	100	1			311	One-color	100	0.819241
		312	One-color	100	0.9897			312	One-color	100	1			312	One-color	100	0.763859
		313	One-color	100	0.988699			313	One-color	100	1			313	One-color	100	0.766818
		314	One-color	100	0.989675			314	One-color	100	0.997046			314	One-color	100	0.81528
		315	One-color	100	0.992615			315	One-color	100	0.998821			315	One-color	100	0.772848
		316	One-color	100	0.992262			316	One-color	100	0.998824			316	One-color	100	0.791359
		317	One-color	100	0.991501			317	One-color	100	1			317	One-color	100	0.831395
		318	One-color	100	0.986006			318	One-color	100	0.998889			318	One-color	100	0.7796
		319	One-color	100	0.991795			319	One-color	100	1			319	One-color	100	0.8282
		320	One-color	100	0.989692			320	One-color	100	0.996288			320	One-color	100	0.764801
		321	One-color	100	0.996221			321	One-color	100	0.999075			321	One-color	100	0.841784
		322	One-color	100	0.993097			322	One-color	100	0.998394			322	One-color	100	0.744034
		323	One-color	100	0.988531			323	One-color	100	0.99865			323	One-color	100	0.799392
		324	One-color	100	0.998481			324	One-color	100	0.998518			324	One-color	100	0.824097
		325	One-color	100	1			325	One-color	100	0.99858			325	One-color	100	0.871686
		326	One-color	100	0.996858			326	One-color	100	0.998082			326	One-color	100	0.794331
		327	One-color	100	0.992054			327	One-color	100	1			327	One-color	100	0.789535
		328	One-color	100	1			328	One-color	100	1			328	One-color	100	0.799852
		329	One-color	100	0.995325			329	One-color	100	0.999504			329	One-color	100	0.802036
		330	One-color	100	0.995896			330	One-color	100	0.998			330	One-color	100	0.722642
		331	One-color	100	0.98967			331	One-color	100	0.998706			331	One-color	100	0.856589
		332	One-color	100	0.990149			332	One-color	100	1			332	One-color	100	0.809919
		333	One-color	100	0.989995			333	One-color	100	0.998337			333	One-color	100	0.787885
		334	One-color	100	0.987393			334	One-color	100	0.998911			334	One-color	100	0.821429
		335	One-color	100	0.985491			335	One-color	100	1			335	One-color	100	0.768298
		336	One-color	100	0.981452			336	One-color	100	0.99915			336	One-color	100	0.749134
		337	One-color	100	0.988867			337	One-color	100	1			337	One-color	100	0.742271
		338	One-color	100	0.99121			338	One-color	100	1			338	One-color	100	0.793605
		339	One-color	100	0.995437			339	One-color	100	0.999614			339	One-color	100	0.827017
		340	One-color	100	0.989502			340	One-color	100	0.998792			340	One-color	100	0.86098
		341	One-color	100	0.991323			341	One-color	100	1			341	One-color	100	0.809919
		342	One-color	100	0.992725			342	One-color	100	1			342	One-color	100	0.815649
		343	One-color	100	0.989789			343	One-color	100	0.999246			343	One-color	100	0.754447
		344	One-color	100	0.987185			344	One-color	100	0.997926			344	One-color	100	0.729186
		345	One-color	100	0.986082			345	One-color	100	0.9996			345	One-color	100	0.764736
		346	One-color	100	0.991995			346	One-color	100	0.999212			346	One-color	100	0.776667
		347	One-color	100	0.989231			347	One-color	100	1			347	One-color	100	0.795928
		348	One-color	100	0.973742			348	One-color	100	0.997872			348	One-color	100	0.827277
		349	One-color	100	0.992039			349	One-color	100	0.998697			349	One-color	100	0.857937
		350	One-color	100	1			350	One-color	100	0.998481			350	One-color	100	0.750851
		351	One-color	100	0.98035			351	One-color	100	1			351	One-color	100	0.820779
		352	One-color	100	0.979077			352	One-color	100	1			352	One-color	100	0.825362
		353	One-color	100	1			353	One-color	100	1			353	One-color	100	0.778458
		354	One-color	100	0.987051			354	One-color	100	0.998936			354	One-color	100	0.816548
		355	One-color	100	0.989255			355	One-color	100	1			355	One-color	100	0.742301
		356	One-color	100	0.983053			356	One-color	100	0.998399			356	One-color	100	0.808963
		357	One-color	100	1			357	One-color	100	0.998512			357	One-color	100	0.791667
		358	One-color	100	0.989336			358	One-color	100	0.997768			358	One-color	100	0.8275
		359	One-color	100	0.990513			359	One-color	100	0.99847			359	One-color	100	0.775921
		360	One-color	100	0.984149			360	One-color	100	0.99751			360	One-color	100	0.737346
		361	One-color	100	0.988836			361	One-color	100	0.999782			361	One-color	100	0.821707
		362	One-color	100	0.987415			362	One-color	100	1			362	One-color	100	0.789547
		363	One-color	100	0.993618			363	One-color	100	0.997045			363	One-color	100	0.827524
		364	One-color	100	0.991283			364	One-color	100	1			364	One-color	100	0.767214
		365	One-color	100	0.991228			365	One-color	100	1			365	One-color	100	0.813312
		366	One-color	100	0.99704			366	One-color	100	0.998937			366	One-color	100	0.77914
		367	One-color	100	0.990074			367	One-color	100	1			367	One-color	100	0.734694
		368	One-color	100	0.996377			368	One-color	100	0.998323			368	One-color	100	0.755556
		369	One-color	100	0.995404			369	One-color	100	0.99885			369	One-color	100	0.779554
		370	One-color	100	0.992295			370	One-color	100	0.998409			370	One-color	100	0.740394
		371	One-color	100	0.981618			371	One-color	100	0.999033			371	One-color	100	0.805787
		372	One-color	100	0.989316			372	One-color	100	1			372	One-color	100	0.682007
		373	One-color	100	0.994123			373	One-color	100	0.997907			373	One-color	100	0.835142
		374	One-color	100	0.984436			374	One-color	100	0.99756			374	One-color	100	0.847005
		375	One-color	100	0.986447			375	One-color	100	0.999735			375	One-color	100	0.834969
		376	One-color	100	0.992051			376	One-color	100	1			376	One-color	100	0.794203
		377	One-color	100	1			377	One-color	100	1			377	One-color	100	0.790645
		378	One-color	100	0.995391			378	One-color	100	0.999735			378	One-color	100	0.813147
		379	One-color	100	0.991366			379	One-color	100	1			379	One-color	100	0.781643
		380	One-color	100	0.988577			380	One-color	100	0.999074			380	One-color	100	0.797872
		381	One-color	100	0.987544			381	One-color	100	0.999242			381	One-color	100	0.797101
		382	One-color	100	0.986741			382	One-color	100	0.999791			382	One-color	100	0.838336
		383	One-color	100	1			383	One-color	100	1			383	One-color	100	0.763416
		384	One-color	100	0.982813			384	One-color	100	0.999495			384	One-color	100	0.813325
		385	One-color	100	0.981611			385	One-color	100	0.998706			385	One-color	100	0.826939
		386	One-color	100	0.99633			386	One-color	100	0.999166			386	One-color	100	0.744529
		387	One-color	100	1			387	One-color	100	0.997283			387	One-color	100	0.731553
		388	One-color	100	0.995473			388	One-color	100	0.998123			388	One-color	100	0.720756
		389	One-color	100	0.999584			389	One-color	100	1			389	One-color	100	0.809783
		390	One-color	100	0.989189			390	One-color	100	1			390	One-color	100	0.753401
		391	One-color	100	0.993861			391	One-color	100	0.999242			391	One-color	100	0.841945
		392	One-color	100	0.99384			392	One-color	100	1			392	One-color	100	0.755087
		393	One-color	100	0.977941			393	One-color	100	1			393	One-color	100	0.869811
		394	One-color	100	0.98475			394	One-color	100	1			394	One-color	100	0.833875
		395	One-color	100	0.996389			395	One-color	100	1			395	One-color	100	0.785185
		396	One-color	100	0.984998			396	One-color	100	0.998299			396	One-color	100	0.765727
		397	One-color	100	0.984161			397	One-color	100	1			397	One-color	100	0.802757
		398	One-color	100	0.990562			398	One-color	100	0.998414			398	One-color	100	0.775778
		399	One-color	100	0.985966			399	One-color	100	0.997736			399	One-color	100	0.770089
		400	One-color	100	0.99201			400	One-color	100	0.998892			400	One-color	100	0.777374
		401	One-color	100	0.993421			401	One-color	100	1			401	One-color	100	0.827611
		402	One-color	100	0.98806			402	One-color	100	1			402	One-color	100	0.801958
		403	One-color	100	0.983371			403	One-color	100	0.998723			403	One-color	100	0.751057
		404	One-color	100	0.996152			404	One-color	100	0.999242			404	One-color	100	0.808511
		405	One-color	100	0.997441			405	One-color	100	0.997837			405	One-color	100	0.823774
		406	One-color	100	0.99359			406	One-color	100	0.998295			406	One-color	100	0.826923
		407	One-color	100	0.989386			407	One-color	100	0.998474			407	One-color	100	0.841898
		408	One-color	100	0.989851			408	One-color	100	1			408	One-color	100	0.870941
		409	One-color	100	0.996324			409	One-color	100	0.999769			409	One-color	100	0.775777
		410	One-color	100	0.9923			410	One-color	100	1			410	One-color	100	0.760397
		411	One-color	100	0.987363			411	One-color	100	0.997101			411	One-color	100	0.727896
		412	One-color	100	0.99075			412	One-color	100	0.999348			412	One-color	100	0.847804
		413	One-color	100	0.989247			413	One-color	100	1			413	One-color	100	0.859965
		414	One-color	100	0.996312			414	One-color	100	0.997383			414	One-color	100	0.854342
		415	One-color	100	0.996539			415	One-color	100	0.999321			415	One-color	100	0.733156
		416	One-color	100	0.9961			416	One-color	100	0.999259			416	One-color	100	0.8
		417	One-color	100	0.996218			417	One-color	100	0.99905			417	One-color	100	0.726616
		418	One-color	100	0.989865			418	One-color	100	0.998404			418	One-color	100	0.80102
		419	One-color	100	0.996136			419	One-color	100	1			419	One-color	100	0.759374
		420	One-color	100	0.989057			420	One-color	100	0.999616			420	One-color	100	0.8
		421	One-color	100	0.987153			421	One-color	100	1			421	One-color	100	0.804419
		422	One-color	100	0.990137			422	One-color	100	0.998227			422	One-color	100	0.785518
		423	One-color	100	0.988799			423	One-color	100	0.997606			423	One-color	100	0.748709
		424	One-color	100	0.992521			424	One-color	100	1			424	One-color	100	0.724769
		425	One-color	100	0.997086			425	One-color	100	0.996615			425	One-color	100	0.703935
		426	One-color	100	0.989382			426	One-color	100	1			426	One-color	100	0.867414
		427	One-color	100	0.987626			427	One-color	100	0.999769			427	One-color	100	0.786078
		428	One-color	100	0.98516			428	One-color	100	0.996693			428	One-color	100	0.87234
		429	One-color	100	0.993151			429	One-color	100	0.997614			429	One-color	100	0.777962
		430	One-color	100	0.984318			430	One-color	100	0.997416			430	One-color	100	0.718207
		431	One-color	100	0.992433			431	One-color	100	0.997656			431	One-color	100	0.799947
		432	One-color	100	0.992872			432	One-color	100	0.99894			432	One-color	100	0.750781
		433	One-color	100	0.994988			433	One-color	100	0.998328			433	One-color	100	0.816049
		434	One-color	100	0.983999			434	One-color	100	0.999149			434	One-color	100	0.864826
		435	One-color	100	0.982947			435	One-color	100	0.998792			435	One-color	100	0.742788
		436	One-color	100	0.986437			436	One-color	100	0.996889			436	One-color	100	0.745185
		437	One-color	100	0.985639			437	One-color	100	1			437	One-color	100	0.773411
		438	One-color	100	0.993497			438	One-color	100	0.999434			438	One-color	100	0.739007
		439	One-color	100	0.988971			439	One-color	100	0.998163			439	One-color	100	0.850426
		440	One-color	100	0.996324			440	One-color	100	0.99959			440	One-color	100	0.760933
		441	One-color	100	0.979185			441	One-color	100	1			441	One-color	100	0.748887
		442	One-color	100	0.996899			442	One-color	100	0.998428			442	One-color	100	0.800976
		443	One-color	100	0.99424			443	One-color	100	0.998102			443	One-color	100	0.781957
		444	One-color	100	0.982398			444	One-color	100	1			444	One-color	100	0.798765
		445	One-color	100	0.980626			445	One-color	100	1			445	One-color	100	0.80968
		446	One-color	100	0.988571			446	One-color	100	1			446	One-color	100	0.839685
		447	One-color	100	0.992486			447	One-color	100	0.998513			447	One-color	100	0.82436
		448	One-color	100	1			448	One-color	100	1			448	One-color	100	0.840909
		449	One-color	100	0.989693			449	One-color	100	0.998024			449	One-color	100	0.841168
		450	One-color	100	1			450	One-color	100	1			450	One-color	100	0.831667
		451	One-color	100	0.990076			451	One-color	100	1			451	One-color	100	0.802389
		452	One-color	100	0.982483			452	One-color	100	0.998483			452	One-color	100	0.823902
		453	One-color	100	0.98861			453	One-color	100	0.998291			453	One-color	100	0.821933
		454	One-color	100	0.9931			454	One-color	100	0.999109			454	One-color	100	0.841817
		455	One-color	100	0.995749			455	One-color	100	1			455	One-color	100	0.803009
		456	One-color	100	0.99225			456	One-color	100	0.998413			456	One-color	100	0.762319
		457	One-color	100	0.989865			457	One-color	100	0.997582			457	One-color	100	0.84551
		458	One-color	100	0.992199			458	One-color	100	0.999321			458	One-color	100	0.776053
		459	One-color	100	0.984149			459	One-color	100	1			459	One-color	100	0.818519
		460	One-color	100	0.995946			460	One-color	100	0.998046			460	One-color	100	0.851389
		461	One-color	100	0.988205			461	One-color	100	0.999808			461	One-color	100	0.7689
		462	One-color	100	0.994152			462	One-color	100	0.996613			462	One-color	100	0.896329
		463	One-color	100	0.993206			463	One-color	100	0.999354			463	One-color	100	0.721158
		464	One-color	100	0.989616			464	One-color	100	0.998416			464	One-color	100	0.760526
		465	One-color	100	0.99256			465	One-color	100	0.998298			465	One-color	100	0.860525
		466	One-color	100	0.983404			466	One-color	100	0.99734			466	One-color	100	0.790088
		467	One-color	100	0.996026			467	One-color	100	0.997539			467	One-color	100	0.76102
		468	One-color	100	0.991621			468	One-color	100	0.995769			468	One-color	100	0.784889
		469	One-color	100	0.996737			469	One-color	100	1			469	One-color	100	0.820017
		470	One-color	100	0.992921			470	One-color	100	0.999109			470	One-color	100	0.819804
		471	One-color	100	0.991579			471	One-color	100	0.996882			471	One-color	100	0.774339
[truncated: 1,528 more rows]

## Sheet: SI Fig 8
	cAb	dAb	Colocalized	FRET	cAbInt	dAbInt	folder
[truncated: 768 more rows]

[truncated: 5 more sheets: SI Fig 13, SI Fig 14, SI Fig 15b, SI Fig 15c, SI Fig 15c_All_traces]
